# Supplementary material for: The Contact Allergen NiSO4 Triggers a Distinct Molecular Response in Primary Human Dendritic Cells Compared to Bacterial LPS
Source: Front Immunol. 2021 Mar 11;12:644700. doi: 10.3389/fimmu.2021.644700 (PMC7991087; doi:10.3389/fimmu.2021.644700)
Supplement: Supplementary file 2 [file Table_1.XLSX]

## Sheet: all proteins
	ctrl	ctrl_pvalue	LPS	LPS_pvalue	NiSO4	NiSO4_pvalue	Protein.names	Gene.names
P52789	0	1	0.406049	0.52496	3.37761	3.08493e-06	Hexokinase-2	HK2
O95864	0	1	0.55638	0.222272	3.40047	4.16137e-06	Fatty acid desaturase 2	FADS2
P61073	0	1	3.32469	4.15979e-06	3.41964	5.40833e-06	C-X-C chemokine receptor type 4	CXCR4
Q9BWS9	0	1	-0.503793	0.0776639	-2.85725	9.94602e-06	Chitinase domain-containing protein 1	CHID1
O75152	0	1	0.3141	0.328795	1.74909	1.2237e-05	Zinc finger CCCH domain-containing protein 11A	ZC3H11A
O75592	0	1	-0.450732	0.472579	-4.49717	1.45155e-05	E3 ubiquitin-protein ligase MYCBP2	MYCBP2
Q13501	0	1	1.62178	0.000251695	2.02311	1.69548e-05	Sequestosome-1	SQSTM1
O43353	0	1	3.33604	4.74728e-06	1.65105	3.04865e-05	Receptor-interacting serine/threonine-protein kinase 2	RIPK2
P62979;P0CG47;P0CG48	0	1	0.451572	0.130132	1.49525	3.37402e-05	Ubiquitin-40S ribosomal protein S27a;Ubiquitin;40S ribosomal protein S27a;Polyubiquitin-B;Ubiquitin;Polyubiquitin-C;Ubiquitin	RPS27A;UBB;UBC
Q01581	0	1	3.49566	0.000353939	3.09922	5.53617e-05	Hydroxymethylglutaryl-CoA synthase, cytoplasmic	HMGCS1
O94953	0	1	#N/A	#N/A	2.37254	6.9842e-05	Lysine-specific demethylase 4B	KDM4B
Q9BV57	0	1	-0.349876	0.294441	1.94017	7.91966e-05	1,2-dihydroxy-3-keto-5-methylthiopentene dioxygenase	ADI1
P05362	0	1	1.93464	8.2688e-05	1.92718	8.10496e-05	Intercellular adhesion molecule 1	ICAM1
Q06323	0	1	0.703825	0.00255343	0.747521	0.000101615	Proteasome activator complex subunit 1	PSME1
P17844	0	1	0.0502878	0.531999	0.560441	0.000106082	Probable ATP-dependent RNA helicase DDX5	DDX5
Q14241	0	1	#N/A	#N/A	1.80869	0.000107907	Transcription elongation factor B polypeptide 3	TCEB3
Q13492	0	1	-0.336181	0.0198502	-0.658976	0.000111745	Phosphatidylinositol-binding clathrin assembly protein	PICALM
Q8TDB6	0	1	1.95595	9.44599e-05	-0.842205	0.000128243	E3 ubiquitin-protein ligase DTX3L	DTX3L
O75534	0	1	0.0546086	0.681058	0.348897	0.000131343	Cold shock domain-containing protein E1	CSDE1
Q8N511	0	1	#N/A	#N/A	2.25473	0.000156001	Transmembrane protein 199	TMEM199
Q9NZQ7	0	1	2.21394	3.29705e-05	1.21218	0.000176239	Programmed cell death 1 ligand 1	CD274
Q969T9	0	1	-0.854817	0.145003	-2.2516	0.000180532	WW domain-binding protein 2	WBP2
O00422	0	1	0.330318	0.0220611	0.446394	0.00020021	Histone deacetylase complex subunit SAP18	SAP18
Q16850	0	1	0.563966	0.284214	1.90698	0.000246406	Lanosterol 14-alpha demethylase	CYP51A1
Q9UGQ3	0	1	1.57167	0.000193373	1.00023	0.000273561	Solute carrier family 2, facilitated glucose transporter member 6	SLC2A6
P49006	0	1	2.95352	0.000253599	2.8269	0.00030684	MARCKS-related protein	MARCKSL1
O94885	0	1	#N/A	#N/A	3.53866	0.000335547	SAM and SH3 domain-containing protein 1	SASH1
Q8N961	0	1	3.38556	8.6774e-06	1.43457	0.0003599	Ankyrin repeat and BTB/POZ domain-containing protein 2	ABTB2
Q00722	0	1	-0.363565	0.0284655	-0.376303	0.000371058	1-phosphatidylinositol 4,5-bisphosphate phosphodiesterase beta-2	PLCB2
O14964	0	1	0.191334	0.413547	-1.8482	0.000403813	Hepatocyte growth factor-regulated tyrosine kinase substrate	HGS
Q92597	0	1	0.681884	0.153431	1.09023	0.000453337	Protein NDRG1	NDRG1
P52630	0	1	1.26972	0.0209984	-1.43273	0.000489673	Signal transducer and activator of transcription 2	STAT2
Q03169	0	1	2.45831	6.22175e-07	1.43546	0.000507044	Tumor necrosis factor alpha-induced protein 2	TNFAIP2
P23458	0	1	0.642845	0.0300436	0.833184	0.000509501	Tyrosine-protein kinase JAK1	JAK1
Q13077	0	1	4.05355	0.000156941	3.0293	0.000522415	TNF receptor-associated factor 1	TRAF1
Q5VU43	0	1	#N/A	#N/A	2.20235	0.000526212	Myomegalin	PDE4DIP
P00338	0	1	0.111984	0.62288	0.606172	0.000534567	L-lactate dehydrogenase A chain	LDHA
O15031	0	1	-0.716447	0.00654471	-0.678654	0.000541523	Plexin-B2	PLXNB2
Q9NY15	0	1	-2.03064	0.0010381	-1.68441	0.000546893	Stabilin-1	STAB1
P01034	0	1	-1.95099	0.000181269	-1.36928	0.000606747	Cystatin-C	CST3
Q9GZR7	0	1	1.22684	0.00476797	1.68449	0.000660279	ATP-dependent RNA helicase DDX24	DDX24
Q9BZE9	0	1	-0.0253235	0.944435	-0.683705	0.000661211	Tether containing UBX domain for GLUT4	ASPSCR1
P12931	0	1	0.753253	0.00302603	0.84974	0.000712582	Proto-oncogene tyrosine-protein kinase Src	SRC
P41221;Q9H1J7	0	1	#N/A	#N/A	2.0764	0.000719237	Protein Wnt-5a;Protein Wnt-5b	WNT5A;WNT5B
O75131	0	1	-0.583378	0.0581616	-0.374556	0.000738439	Copine-3	CPNE3
P19338	0	1	0.29092	0.0517494	0.457642	0.000761214	Nucleolin	NCL
P25685	0	1	0.361682	0.0983811	0.750385	0.000807979	DnaJ homolog subfamily B member 1	DNAJB1
P25098	0	1	0.102493	0.3504	-0.755589	0.000833866	Beta-adrenergic receptor kinase 1	ADRBK1
P42081	0	1	2.39663	4.43172e-05	1.46652	0.000918397	T-lymphocyte activation antigen CD86	CD86
P11166	0	1	#N/A	#N/A	2.89508	0.000921801	Solute carrier family 2, facilitated glucose transporter member 1	SLC2A1
P04843	0	1	-0.0187516	0.802309	0.345287	0.00113198	Dolichyl-diphosphooligosaccharide--protein glycosyltransferase subunit 1	RPN1
O95486	0	1	0.707666	0.0301482	0.479581	0.001171	Protein transport protein Sec24A	SEC24A
Q16881	0	1	0.178777	0.586161	1.02112	0.00120985	Thioredoxin reductase 1, cytoplasmic	TXNRD1
Q9H0S4	0	1	0.1077	0.685906	0.772917	0.00121859	Probable ATP-dependent RNA helicase DDX47	DDX47
Q9BYN0	0	1	#N/A	#N/A	2.37185	0.00123504	Sulfiredoxin-1	SRXN1
Q7Z417	0	1	0.855633	0.0120374	0.934858	0.00132305	Nuclear fragile X mental retardation-interacting protein 2	NUFIP2
Q5TEJ8	0	1	0.35556	0.00851023	-0.710702	0.00134126	Protein THEMIS2	THEMIS2
Q9Y4E8	0	1	0.393655	0.0237384	-0.964213	0.00136978	Ubiquitin carboxyl-terminal hydrolase 15	USP15
O60271	0	1	0.309926	0.0127283	0.401376	0.00142856	C-Jun-amino-terminal kinase-interacting protein 4	SPAG9
Q9UN86	0	1	0.289562	0.0840057	0.741371	0.00144328	Ras GTPase-activating protein-binding protein 2	G3BP2
Q68CZ2	0	1	1.00394	0.014164	1.41782	0.00153368	Tensin-3	TNS3
Q8IV48	0	1	-1.41978	0.00389978	-1.20009	0.00158221	3-5 exoribonuclease 1	ERI1
Q460N5	0	1	0.655872	0.0893774	-1.02752	0.00158227	Poly [ADP-ribose] polymerase 14	PARP14
Q9UPZ3	0	1	-0.605179	0.0273207	-0.750327	0.00161479	Hermansky-Pudlak syndrome 5 protein	HPS5
P15498	0	1	0.168267	0.155418	-0.368724	0.00166608	Proto-oncogene vav	VAV1
Q9Y5K5	0	1	-0.503074	0.0972786	-0.951254	0.00167314	Ubiquitin carboxyl-terminal hydrolase isozyme L5	UCHL5
Q9UHY7	0	1	-0.3294	0.272043	-0.523746	0.00174646	Enolase-phosphatase E1	ENOPH1
Q9H223	0	1	-0.182148	0.494377	-0.332253	0.00187609	EH domain-containing protein 4	EHD4
Q9Y2D5	0	1	2.88419	0.000985001	2.11569	0.00191307	A-kinase anchor protein 2	AKAP2
P11387	0	1	0.164048	0.209251	0.702383	0.00195571	DNA topoisomerase 1	TOP1
Q9NSI8	0	1	2.35889	3.84486e-05	1.29931	0.002056	SAM domain-containing protein SAMSN-1	SAMSN1
P48507	0	1	0.322963	0.283148	1.63221	0.00209907	Glutamate--cysteine ligase regulatory subunit	GCLM
O95379	0	1	1.01164	0.000826545	0.860617	0.0021263	Tumor necrosis factor alpha-induced protein 8	TNFAIP8
P47756	0	1	-0.171309	0.414771	-0.320431	0.002141	F-actin-capping protein subunit beta	CAPZB
Q9UBU8	0	1	#N/A	#N/A	2.02241	0.00218191	Mortality factor 4-like protein 1	MORF4L1
Q8WXH0	0	1	0.136066	0.119239	-0.276145	0.0022629	Nesprin-2	SYNE2
P36873	0	1	-0.449779	0.0867454	-0.58427	0.00234303	Serine/threonine-protein phosphatase PP1-gamma catalytic subunit	PPP1CC
Q16644	0	1	-0.321533	0.0392986	-0.59192	0.00235495	MAP kinase-activated protein kinase 3	MAPKAPK3
P55899	0	1	-1.00347	0.0453575	-1.75325	0.00236808	IgG receptor FcRn large subunit p51	FCGRT
Q5SRE5	0	1	-0.20811	0.385864	0.633007	0.00246157	Nucleoporin NUP188 homolog	NUP188
P22897	0	1	-0.71233	0.0741206	-1.43228	0.00251079	Macrophage mannose receptor 1	MRC1
P27144	0	1	1.77772	0.00481308	1.89828	0.00253206	Adenylate kinase 4, mitochondrial	AK4
Q9UDY2	0	1	0.509601	0.200035	0.776491	0.00253323	Tight junction protein ZO-2	TJP2
Q9Y5W9	0	1	1.53254	0.00606963	1.1181	0.00254042	Sorting nexin-11	SNX11
Q13242	0	1	-0.975116	0.0102217	-1.2505	0.00254798	Serine/arginine-rich splicing factor 9	SRSF9
O60759	0	1	2.59868	0.000136389	1.71783	0.00256608	Cytohesin-interacting protein	CYTIP
Q9NRD1	0	1	1.1362	0.000100933	0.525545	0.00260738	F-box only protein 6	FBXO6
Q53EL6	0	1	-2.26288	8.40801e-05	-2.03855	0.00268317	Programmed cell death protein 4	PDCD4
Q9P2E3	0	1	2.36795	1.3023e-06	1.35495	0.00272633	NFX1-type zinc finger-containing protein 1	ZNFX1
P55081	0	1	#N/A	#N/A	1.23653	0.00278359	Microfibrillar-associated protein 1	MFAP1
Q9NNX6	0	1	-0.879233	0.0700984	-1.47035	0.0028636	CD209 antigen	CD209
Q8N1F7	0	1	0.299345	0.0326723	0.413336	0.00286424	Nuclear pore complex protein Nup93	NUP93
Q658Y4	0	1	-0.379334	0.0224775	-0.703926	0.0029089	Protein FAM91A1	FAM91A1
Q13496	0	1	-0.719304	0.00954001	-0.799059	0.00293145	Myotubularin	MTM1
O96019	0	1	-0.577017	0.0206216	-0.886083	0.00306953	Actin-like protein 6A	ACTL6A
Q5JS37	0	1	-0.425947	0.0877353	-0.997591	0.00313848	NHL repeat-containing protein 3	NHLRC3
Q8N490	0	1	1.62571	0.00750745	1.59189	0.00322964	Probable hydrolase PNKD	PNKD
P41567	0	1	0.762111	0.00146966	0.674676	0.00324961	Eukaryotic translation initiation factor 1	EIF1
P15151	0	1	2.14149	0.000892206	1.10505	0.00328914	Poliovirus receptor	PVR
P61289	0	1	0.465511	0.071154	0.690287	0.00333165	Proteasome activator complex subunit 3	PSME3
Q07954	0	1	-1.77425	0.00938784	-2.51095	0.00333708	Prolow-density lipoprotein receptor-related protein 1;Low-density lipoprotein receptor-related protein 1 85 kDa subunit;Low-density lipoprotein receptor-related protein 1 515 kDa subunit;Low-density lipoprotein receptor-related protein 1 intracellular domain	LRP1
P10644	0	1	-0.237288	0.106198	-0.22333	0.00339004	cAMP-dependent protein kinase type I-alpha regulatory subunit;cAMP-dependent protein kinase type I-alpha regulatory subunit, N-terminally processed	PRKAR1A
P78325	0	1	2.60027	0.00116778	1.45549	0.00343574	Disintegrin and metalloproteinase domain-containing protein 8	ADAM8
P30405	0	1	0.363744	0.368436	1.30814	0.00368161	Peptidyl-prolyl cis-trans isomerase F, mitochondrial	PPIF
O00560	0	1	0.304002	0.3786	-1.34463	0.00376314	Syntenin-1	SDCBP
P20936	0	1	-0.0170903	0.91113	-0.357345	0.00377849	Ras GTPase-activating protein 1	RASA1
Q92835	0	1	-0.282524	0.00516806	-0.491752	0.00389882	Phosphatidylinositol 3,4,5-trisphosphate 5-phosphatase 1	INPP5D
O15121	0	1	0.245993	0.527815	1.52702	0.00390922	Sphingolipid delta(4)-desaturase DES1	DEGS1
Q8WXF1	0	1	0.0537247	0.654061	0.335574	0.00396018	Paraspeckle component 1	PSPC1
Q70J99	0	1	-0.329278	0.130194	-0.797523	0.00397901	Protein unc-13 homolog D	UNC13D
P13674	0	1	0.246845	0.540959	1.03559	0.00404418	Prolyl 4-hydroxylase subunit alpha-1	P4HA1
Q96K37	0	1	0.096356	0.531478	0.685099	0.00418902	Solute carrier family 35 member E1	SLC35E1
P52735	0	1	1.35789	0.00677651	1.21161	0.00419826	Guanine nucleotide exchange factor VAV2	VAV2
P32455	0	1	2.61918	2.94998e-08	0.676298	0.0042995	Interferon-induced guanylate-binding protein 1	GBP1
Q9UBE0	0	1	0.292918	0.274728	0.454413	0.00434733	SUMO-activating enzyme subunit 1;SUMO-activating enzyme subunit 1, N-terminally processed	SAE1
P27986	0	1	-0.239806	0.00660314	-0.304279	0.00448322	Phosphatidylinositol 3-kinase regulatory subunit alpha	PIK3R1
Q13435	0	1	0.28355	0.171571	0.392018	0.00450325	Splicing factor 3B subunit 2	SF3B2
P60660	0	1	-0.440211	0.195203	-0.565379	0.00452111	Myosin light polypeptide 6	MYL6
Q15257	0	1	0.0340511	0.790906	0.262502	0.00471041	Serine/threonine-protein phosphatase 2A activator	PPP2R4
O00170	0	1	0.160616	0.576955	-0.891671	0.00472717	AH receptor-interacting protein	AIP
Q14667	0	1	-0.465054	0.0562052	-0.436851	0.00495384	Protein KIAA0100	KIAA0100
O75165	0	1	-0.391353	0.250936	-0.222518	0.0050268	DnaJ homolog subfamily C member 13	DNAJC13
Q9NR30	0	1	0.286212	0.275193	0.960156	0.00503886	Nucleolar RNA helicase 2	DDX21
P28340	0	1	-1.1883	0.000703076	-0.719873	0.00515867	DNA polymerase delta catalytic subunit	POLD1
Q9Y4C1	0	1	#N/A	#N/A	1.22601	0.00560852	Lysine-specific demethylase 3A	KDM3A
Q9UDY4	0	1	1.02521	0.0115688	1.33677	0.00564338	DnaJ homolog subfamily B member 4	DNAJB4
P11169;Q8TDB8	0	1	-1.15202	0.00876297	1.85377	0.0056719	Solute carrier family 2, facilitated glucose transporter member 3;Solute carrier family 2, facilitated glucose transporter member 14	SLC2A3;SLC2A14
P52292	0	1	1.04408	0.0186084	1.43039	0.00569107	Importin subunit alpha-1	KPNA2
Q15382	0	1	0.60735	0.180609	0.843807	0.0057741	GTP-binding protein Rheb	RHEB
P41212	0	1	0.831136	0.0914481	0.664894	0.00581581	Transcription factor ETV6	ETV6
Q9BYX4	0	1	8.13047	0.00017405	3.05375	0.00582711	Interferon-induced helicase C domain-containing protein 1	IFIH1
P48506	0	1	-0.0886695	0.631808	0.663898	0.00615539	Glutamate--cysteine ligase catalytic subunit	GCLC
P48960	0	1	-0.811777	0.0618518	-0.714576	0.00635645	CD97 antigen;CD97 antigen subunit alpha;CD97 antigen subunit beta	CD97
Q14331	0	1	-2.1289	0.00373465	0.631674	0.00637482	Protein FRG1	FRG1
P14550	0	1	-0.623058	0.0336268	-0.470782	0.0063844	Alcohol dehydrogenase [NADP(+)]	AKR1A1
P20042	0	1	0.495481	0.0321216	0.408251	0.00640745	Eukaryotic translation initiation factor 2 subunit 2	EIF2S2
Q3KQU3	0	1	0.788318	0.130801	0.872754	0.00646126	MAP7 domain-containing protein 1	MAP7D1
O75340	0	1	-0.726825	0.0431647	-0.585647	0.00657513	Programmed cell death protein 6	PDCD6
Q15306	0	1	1.52388	0.000661924	1.06032	0.00695037	Interferon regulatory factor 4	IRF4
P83731	0	1	0.0951786	0.407516	0.605542	0.00699583	60S ribosomal protein L24	RPL24
Q16719	0	1	1.28266	0.00538999	0.676318	0.00716352	Kynureninase	KYNU
Q9ULT8	0	1	-0.260774	0.196241	-0.593251	0.00734742	E3 ubiquitin-protein ligase HECTD1	HECTD1
Q01201	0	1	3.00617	0.000924753	1.86541	0.00735458	Transcription factor RelB	RELB
Q9Y2I1	0	1	-1.74842	0.000109584	-0.577388	0.00743162	Nischarin	NISCH
O95630	0	1	-0.37305	0.360575	-0.594254	0.00747129	STAM-binding protein	STAMBP
P42766	0	1	0.249321	0.201767	0.521543	0.00748729	60S ribosomal protein L35	RPL35
O15460	0	1	-0.400772	0.464229	1.59994	0.00757353	Prolyl 4-hydroxylase subunit alpha-2	P4HA2
P0DMV9;P0DMV8	0	1	0.24414	0.0773885	0.53947	0.00766082	Heat shock 70 kDa protein 1B;Heat shock 70 kDa protein 1A	HSPA1B;HSPA1A
P80723	0	1	1.17194	0.0233512	1.0554	0.007662	Brain acid soluble protein 1	BASP1
Q06187	0	1	-0.467697	0.00295466	-0.459886	0.00766706	Tyrosine-protein kinase BTK	BTK
Q9BW60	0	1	0.14586	0.647377	-0.672325	0.00777027	Elongation of very long chain fatty acids protein 1	ELOVL1
Q15287	0	1	0.247948	0.434509	0.412036	0.00780074	RNA-binding protein with serine-rich domain 1	RNPS1
P54709	0	1	0.540374	0.126846	0.586478	0.00785334	Sodium/potassium-transporting ATPase subunit beta-3	ATP1B3
Q9Y6M5	0	1	0.478126	0.208546	0.959427	0.00794546	Zinc transporter 1	SLC30A1
Q5TBK1	0	1	3.07433	7.84049e-05	1.31618	0.00804001	NEDD4-binding protein 2-like 1	N4BP2L1
Q9BZV1	0	1	-0.694413	0.0118565	-1.00322	0.00807445	UBX domain-containing protein 6	UBXN6
O60462	0	1	2.8883	0.00425988	2.5204	0.00821854	Neuropilin-2	NRP2
Q9NPP4	0	1	0.011899	0.925158	-1.06854	0.00825187	NLR family CARD domain-containing protein 4	NLRC4
P55786	0	1	-0.261833	0.0680887	-0.212329	0.0084571	Puromycin-sensitive aminopeptidase	NPEPPS
P43378	0	1	-0.329368	0.307901	-0.990064	0.00855174	Tyrosine-protein phosphatase non-receptor type 9	PTPN9
Q14978	0	1	0.370459	0.346555	1.04822	0.00872194	Nucleolar and coiled-body phosphoprotein 1	NOLC1
P07902;G3V4G9	0	1	#N/A	#N/A	-1.04193	0.00873953	Galactose-1-phosphate uridylyltransferase	GALT
P35268	0	1	0.0727488	0.725664	0.42034	0.00875245	60S ribosomal protein L22	RPL22
Q99747	0	1	-1.36264	0.00520238	-0.845146	0.00898621	Gamma-soluble NSF attachment protein	NAPG
Q00403	0	1	0.844333	0.0416217	1.04928	0.00911151	Transcription initiation factor IIB	GTF2B
H6UMI1;O95166;Q9H0R8	0	1	-0.70721	0.150991	-0.775624	0.00915357	Gamma-aminobutyric acid receptor-associated protein;Gamma-aminobutyric acid receptor-associated protein-like 1	GABARAP;GABARAPL1
P19878	0	1	-0.719836	0.00820894	-0.723295	0.00921524	Neutrophil cytosol factor 2	NCF2
Q9NR28	0	1	0.506775	0.0812554	1.21701	0.00936547	Diablo homolog, mitochondrial	DIABLO
Q9ULA0	0	1	-0.239666	0.296332	-0.532263	0.00943591	Aspartyl aminopeptidase	DNPEP
Q969M3	0	1	0.237704	0.3608	-0.421661	0.00965943	Protein YIPF5	YIPF5
Q9H4M9	0	1	1.44191	0.00106978	0.833559	0.00972168	EH domain-containing protein 1	EHD1
O00161	0	1	-0.128076	0.665836	-0.742298	0.00984387	Synaptosomal-associated protein 23	SNAP23
Q04446	0	1	0.221598	0.0757632	0.479199	0.0101564	1,4-alpha-glucan-branching enzyme	GBE1
Q96QD9	0	1	0.206419	0.247419	0.802646	0.0102424	UAP56-interacting factor	FYTTD1
P49368	0	1	-0.113215	0.403238	0.140529	0.0105659	T-complex protein 1 subunit gamma	CCT3
O95273	0	1	#N/A	#N/A	1.68889	0.0106554	Cyclin-D1-binding protein 1	CCNDBP1
O00625	0	1	0.468718	0.226861	0.947362	0.0107045	Pirin	PIR
Q9UQB8	0	1	#N/A	#N/A	-1.28208	0.0108725	Brain-specific angiogenesis inhibitor 1-associated protein 2	BAIAP2
P49754	0	1	-0.554725	0.0258518	-0.695927	0.0110386	Vacuolar protein sorting-associated protein 41 homolog	VPS41
Q9UPY5	0	1	0.918246	0.0211974	1.49853	0.0114392	Cystine/glutamate transporter	SLC7A11
P21580	0	1	1.79635	0.0118735	1.06582	0.0115909	Tumor necrosis factor alpha-induced protein 3;A20p50;A20p37	TNFAIP3
Q9UID3	0	1	0.0170823	0.917336	0.459292	0.0116315	Vacuolar protein sorting-associated protein 51 homolog	VPS51
Q8IY34	0	1	0.344804	0.149368	1.06657	0.0117094	Solute carrier family 15 member 3	SLC15A3
O60613	0	1	-0.21006	0.486259	-0.565901	0.0118198	15 kDa selenoprotein	15-Sep
Q10469	0	1	-0.0231609	0.896858	0.265391	0.0119037	Alpha-1,6-mannosyl-glycoprotein 2-beta-N-acetylglucosaminyltransferase	MGAT2
Q9H269	0	1	-0.361715	0.0813769	-0.274012	0.012066	Vacuolar protein sorting-associated protein 16 homolog	VPS16
Q9Y5L0	0	1	-0.0658033	0.784271	-0.366725	0.0126321	Transportin-3	TNPO3
Q15052	0	1	-0.554409	0.0280034	-0.521108	0.0126656	Rho guanine nucleotide exchange factor 6	ARHGEF6
Q14156	0	1	-0.565117	0.0146001	-0.454464	0.0127014	Protein EFR3 homolog A	EFR3A
P35367	0	1	-1.95743	0.0111075	-1.81689	0.0128477	Histamine H1 receptor	HRH1
Q3ZCQ8	0	1	0.295604	0.2355	0.38243	0.0128954	Mitochondrial import inner membrane translocase subunit TIM50	TIMM50
Q15738	0	1	0.168515	0.315265	0.322734	0.012935	Sterol-4-alpha-carboxylate 3-dehydrogenase, decarboxylating	NSDHL
P43490	0	1	2.10695	0.000421377	1.33771	0.0130665	Nicotinamide phosphoribosyltransferase	NAMPT
Q9NVG8	0	1	1.56651	0.00131147	0.912705	0.0131852	TBC1 domain family member 13	TBC1D13
P30533	0	1	-0.195863	0.58013	0.893592	0.0134466	Alpha-2-macroglobulin receptor-associated protein	LRPAP1
P56556	0	1	-0.752523	0.00951968	0.751656	0.0134483	NADH dehydrogenase [ubiquinone] 1 alpha subcomplex subunit 6	NDUFA6
Q9H6S0	0	1	-0.594616	0.0487796	-0.528242	0.0135576	Probable ATP-dependent RNA helicase YTHDC2	YTHDC2
Q9BQG0	0	1	0.200421	0.53043	0.537493	0.0137691	Myb-binding protein 1A	MYBBP1A
Q8N6M0	0	1	-0.162071	0.431864	-0.610537	0.0137897	OTU domain-containing protein 6B	OTUD6B
Q02878	0	1	0.203165	0.18083	0.394389	0.0138326	60S ribosomal protein L6	RPL6
Q68DK2	0	1	-0.150383	0.458929	-0.630128	0.0140479	Zinc finger FYVE domain-containing protein 26	ZFYVE26
C9JAW5;Q9Y241	0	1	0.973505	0.05168	1.21478	0.0142588	HIG1 domain family member 1A, mitochondrial	HIGD1A
P56182	0	1	#N/A	#N/A	0.977649	0.0144061	Ribosomal RNA processing protein 1 homolog A	RRP1
Q96AQ6	0	1	1.2055	0.00330514	0.933337	0.0144423	Pre-B-cell leukemia transcription factor-interacting protein 1	PBXIP1
P09758	0	1	0.414193	0.510086	2.34906	0.0144662	Tumor-associated calcium signal transducer 2	TACSTD2
Q96BY9	0	1	#N/A	#N/A	1.42612	0.014974	Store-operated calcium entry-associated regulatory factor	SARAF
P06748	0	1	0.373149	0.105199	0.640173	0.0150627	Nucleophosmin	NPM1
Q9NP61	0	1	0.322797	0.167453	0.515366	0.0153024	ADP-ribosylation factor GTPase-activating protein 3	ARFGAP3
Q9H814	0	1	1.19856	0.0723301	1.17748	0.0153277	Phosphorylated adapter RNA export protein	PHAX
P41240	0	1	-0.37605	0.022317	-0.408599	0.0153387	Tyrosine-protein kinase CSK	CSK
Q71RC2	0	1	0.0876202	0.709176	0.689576	0.0155852	La-related protein 4	LARP4
Q7L5N1	0	1	-0.175714	0.571774	-0.962179	0.0157011	COP9 signalosome complex subunit 6	COPS6
Q13151	0	1	0.241056	0.217065	0.506402	0.0159681	Heterogeneous nuclear ribonucleoprotein A0	HNRNPA0
P11215	0	1	-0.758643	0.113865	-0.795322	0.0165008	Integrin alpha-M	ITGAM
Q9BUB5	0	1	-1.15054	0.0143173	-0.420922	0.016713	MAP kinase-interacting serine/threonine-protein kinase 1	MKNK1
Q7Z406	0	1	-0.338208	0.542522	-0.801057	0.0168318	Myosin-14	MYH14
O00217	0	1	-0.149247	0.312549	-0.483074	0.0174927	NADH dehydrogenase [ubiquinone] iron-sulfur protein 8, mitochondrial	NDUFS8
Q9Y5S9	0	1	0.193324	0.514038	0.565308	0.0177994	RNA-binding protein 8A	RBM8A
Q9UIC8	0	1	-0.0772926	0.67239	-0.25079	0.0180639	Leucine carboxyl methyltransferase 1	LCMT1
Q8TDD1	0	1	0.344926	0.174492	0.922726	0.0182463	ATP-dependent RNA helicase DDX54	DDX54
Q12905	0	1	0.311964	0.164279	0.501546	0.0182837	Interleukin enhancer-binding factor 2	ILF2
Q8TDQ0	0	1	-0.910341	0.0117044	-0.968323	0.0185134	Hepatitis A virus cellular receptor 2	HAVCR2
Q9Y5B0	0	1	0.554949	0.258139	0.969737	0.0186178	RNA polymerase II subunit A C-terminal domain phosphatase	CTDP1
P01730	0	1	-1.92331	0.00465868	-1.27327	0.0186584	T-cell surface glycoprotein CD4	CD4
P33121	0	1	1.16255	0.00264623	0.660909	0.0187579	Long-chain-fatty-acid--CoA ligase 1	ACSL1
Q9UNS2	0	1	-0.280851	0.00773157	-0.335543	0.0188445	COP9 signalosome complex subunit 3	COPS3
Q9NZ08	0	1	-0.213594	0.481021	-1.44878	0.0189032	Endoplasmic reticulum aminopeptidase 1	ERAP1
Q9UBM7	0	1	0.544737	0.0623956	0.476367	0.0193034	7-dehydrocholesterol reductase	DHCR7
Q13409	0	1	0.612704	0.044773	0.547069	0.0193141	Cytoplasmic dynein 1 intermediate chain 2	DYNC1I2
Q12768	0	1	-0.56299	0.198195	-0.333805	0.0194876	WASH complex subunit strumpellin	KIAA0196
Q9NXE4	0	1	0.581729	0.0270306	0.666183	0.0196738	Sphingomyelin phosphodiesterase 4	SMPD4
Q13568	0	1	-0.347366	0.128697	-0.446717	0.0197727	Interferon regulatory factor 5	IRF5
Q9Y2X3	0	1	-0.345864	0.0988146	0.475719	0.0201659	Nucleolar protein 58	NOP58
Q96TA2	0	1	-0.111749	0.656271	0.821115	0.0203784	ATP-dependent zinc metalloprotease YME1L1	YME1L1
Q9UMR7	0	1	-0.986229	0.265595	-2.05201	0.0204399	C-type lectin domain family 4 member A	CLEC4A
Q16875	0	1	3.79464	0.00310951	3.31149	0.0204902	6-phosphofructo-2-kinase/fructose-2,6-bisphosphatase 3;6-phosphofructo-2-kinase;Fructose-2,6-bisphosphatase	PFKFB3
Q9UQ13	0	1	-0.170697	0.344046	-0.534473	0.0205031	Leucine-rich repeat protein SHOC-2	SHOC2
Q5JSH3	0	1	-0.494766	0.0738162	-0.593873	0.0206676	WD repeat-containing protein 44	WDR44
O75477	0	1	-0.463387	0.299097	-0.571453	0.0206766	Erlin-1	ERLIN1
P14384	0	1	-0.513259	0.376916	-1.67368	0.0207237	Carboxypeptidase M	CPM
Q7KZ85	0	1	0.0974913	0.560697	0.386313	0.0208709	Transcription elongation factor SPT6	SUPT6H
Q15424	0	1	0.20777	0.627164	0.549136	0.0211972	Scaffold attachment factor B1	SAFB
Q92896	0	1	-1.84881	0.00142338	-1.17439	0.0214283	Golgi apparatus protein 1	GLG1
O00139	0	1	0.656872	0.360766	0.931747	0.0216529	Kinesin-like protein KIF2A	KIF2A
P08637;O75015	0	1	-1.49205	0.0218438	-1.35839	0.02166	Low affinity immunoglobulin gamma Fc region receptor III-A;Low affinity immunoglobulin gamma Fc region receptor III-B	FCGR3A;FCGR3B
P34949	0	1	-0.231765	0.247249	-0.28089	0.0220389	Mannose-6-phosphate isomerase	MPI
Q96RT1	0	1	-0.298999	0.517718	-0.885934	0.0220632	Protein LAP2	ERBB2IP
O75396	0	1	0.281587	0.0701201	0.487742	0.0222809	Vesicle-trafficking protein SEC22b	SEC22B
P11142	0	1	-0.264133	0.0648009	0.306807	0.0222839	Heat shock cognate 71 kDa protein	HSPA8
Q9UBL3	0	1	0.640446	0.0281202	0.63938	0.0224268	Set1/Ash2 histone methyltransferase complex subunit ASH2	ASH2L
P16885	0	1	-0.248043	0.0272976	-0.223199	0.0224508	1-phosphatidylinositol 4,5-bisphosphate phosphodiesterase gamma-2	PLCG2
O60343	0	1	2.24982	0.0487409	0.69655	0.022565	TBC1 domain family member 4	TBC1D4
P53367	0	1	0.413592	0.651821	1.46423	0.0226049	Arfaptin-1	ARFIP1
P08195	0	1	-0.298007	0.43151	0.741707	0.0229131	4F2 cell-surface antigen heavy chain	SLC3A2
Q9UPY3	0	1	-0.31597	0.115102	-0.305879	0.022935	Endoribonuclease Dicer	DICER1
P42858	0	1	-0.315261	0.071613	-0.27589	0.0229404	Huntingtin	HTT
P42226	0	1	-0.0812714	0.682397	-0.598246	0.0229974	Signal transducer and activator of transcription 6	STAT6
Q12913	0	1	0.301098	0.0627595	0.401104	0.023661	Receptor-type tyrosine-protein phosphatase eta	PTPRJ
Q02818	0	1	1.09418	0.0330505	0.488839	0.0238121	Nucleobindin-1	NUCB1
P53801	0	1	-0.999237	0.0137917	-1.23314	0.0239469	Pituitary tumor-transforming gene 1 protein-interacting protein	PTTG1IP
Q13885	0	1	1.43695	0.000794546	0.415917	0.024161	Tubulin beta-2A chain	TUBB2A
O95782	0	1	-0.345193	0.217107	-0.318042	0.024389	AP-2 complex subunit alpha-1	AP2A1
O00186	0	1	-0.0418798	0.785997	-0.409196	0.0243947	Syntaxin-binding protein 3	STXBP3
P51688	0	1	-0.835898	0.105083	-0.542267	0.0244278	N-sulphoglucosamine sulphohydrolase	SGSH
O14920	0	1	-0.169858	0.306517	-0.450493	0.0247354	Inhibitor of nuclear factor kappa-B kinase subunit beta	IKBKB
P18031	0	1	1.02362	0.00308683	0.646554	0.0249923	Tyrosine-protein phosphatase non-receptor type 1	PTPN1
Q9HC35	0	1	0.88688	0.0433467	0.497703	0.0252911	Echinoderm microtubule-associated protein-like 4	EML4
Q9NX20	0	1	-0.223411	0.125121	-0.334904	0.0253118	39S ribosomal protein L16, mitochondrial	MRPL16
Q9UNH7	0	1	-0.0168711	0.888888	-0.306624	0.0253896	Sorting nexin-6;Sorting nexin-6, N-terminally processed	SNX6
P84098	0	1	-0.0396603	0.858288	0.327015	0.02563	60S ribosomal protein L19	RPL19
P46734	0	1	0.417234	0.0373041	0.438041	0.0256968	Dual specificity mitogen-activated protein kinase kinase 3	MAP2K3
Q16186	0	1	0.335675	0.182171	0.504347	0.0257354	Proteasomal ubiquitin receptor ADRM1	ADRM1
Q9BSJ8	0	1	-0.338177	0.056743	-0.234728	0.0261087	Extended synaptotagmin-1	ESYT1
Q04864	0	1	1.54041	0.000298109	0.880538	0.0261656	Proto-oncogene c-Rel	REL
Q9NVP1	0	1	-0.389213	0.228174	0.75863	0.0265132	ATP-dependent RNA helicase DDX18	DDX18
Q13283	0	1	-0.110801	0.498106	0.341448	0.0269058	Ras GTPase-activating protein-binding protein 1	G3BP1
Q5VW32	0	1	-0.0975206	0.684212	-0.72636	0.0270175	BRO1 domain-containing protein BROX	BROX
Q9HCC0	0	1	0.312293	0.142345	0.158413	0.0270382	Methylcrotonoyl-CoA carboxylase beta chain, mitochondrial	MCCC2
O60264	0	1	0.233772	0.22862	0.357949	0.0270384	SWI/SNF-related matrix-associated actin-dependent regulator of chromatin subfamily A member 5	SMARCA5
P13995	0	1	1.00358	0.00338196	0.704426	0.0272051	Bifunctional methylenetetrahydrofolate dehydrogenase/cyclohydrolase, mitochondrial;NAD-dependent methylenetetrahydrofolate dehydrogenase;Methenyltetrahydrofolate cyclohydrolase	MTHFD2
Q9Y5X3	0	1	-0.238787	0.035681	-0.310978	0.0272087	Sorting nexin-5	SNX5
P51828	0	1	-0.534485	0.00755236	-0.427708	0.0273179	Adenylate cyclase type 7	ADCY7
Q9P246	0	1	0.0909909	0.87966	0.674466	0.0274397	Stromal interaction molecule 2	STIM2
Q96C10	0	1	5.55691	3.18724e-06	1.09657	0.0278154	Probable ATP-dependent RNA helicase DHX58	DHX58
Q92530	0	1	-0.274901	0.359311	-0.489981	0.0279539	Proteasome inhibitor PI31 subunit	PSMF1
P15104	0	1	-0.603184	0.187533	-0.980054	0.0280997	Glutamine synthetase	GLUL
Q15904	0	1	-0.597744	0.0264108	0.689968	0.0281155	V-type proton ATPase subunit S1	ATP6AP1
P49711	0	1	0.061327	0.745208	0.331626	0.0281615	Transcriptional repressor CTCF	CTCF
P39210	0	1	-0.788615	0.102726	-0.793265	0.0286939	Protein Mpv17	MPV17
P41229	0	1	0.214405	0.322156	0.725588	0.0288657	Lysine-specific demethylase 5C	KDM5C
O43566	0	1	-0.7063	0.123518	-0.746263	0.0292883	Regulator of G-protein signaling 14	RGS14
Q86T03	0	1	-0.523125	0.273799	-0.485932	0.0294883	Type 1 phosphatidylinositol 4,5-bisphosphate 4-phosphatase	TMEM55B
Q14314	0	1	-0.63574	0.0266707	-0.822805	0.0294932	Fibroleukin	FGL2
O75533	0	1	-0.049502	0.731279	0.307435	0.0295047	Splicing factor 3B subunit 1	SF3B1
P61962	0	1	-0.618643	0.0351198	0.379545	0.0301183	DDB1- and CUL4-associated factor 7	DCAF7
Q9BYD3	0	1	-0.469861	0.0129329	-0.230826	0.0302205	39S ribosomal protein L4, mitochondrial	MRPL4
O14562	0	1	0.00295054	0.985888	-0.507313	0.0304174	Ubiquitin domain-containing protein UBFD1	UBFD1
P61626	0	1	-1.64276	0.0108789	-1.00551	0.0305424	Lysozyme C	LYZ
A1L0T0	0	1	-0.500608	0.027314	-0.349712	0.0306843	Acetolactate synthase-like protein	ILVBL
Q9UBW8	0	1	#N/A	#N/A	-0.228584	0.0308944	COP9 signalosome complex subunit 7a	COPS7A
O14617	0	1	-0.0184469	0.668736	0.174699	0.0309246	AP-3 complex subunit delta-1	AP3D1
O60234	0	1	-0.445014	0.130814	-0.318928	0.0311236	Glia maturation factor gamma	GMFG
Q9H553	0	1	0.599673	3.43674e-05	0.246315	0.0313503	Alpha-1,3/1,6-mannosyltransferase ALG2	ALG2
P11021	0	1	0.00691549	0.970496	0.393958	0.0318327	78 kDa glucose-regulated protein	HSPA5
O00562	0	1	0.311117	0.207919	0.390819	0.031894	Membrane-associated phosphatidylinositol transfer protein 1	PITPNM1
P38919	0	1	-0.11408	0.665891	0.479881	0.0321204	Eukaryotic initiation factor 4A-III;Eukaryotic initiation factor 4A-III, N-terminally processed	EIF4A3
P50897	0	1	-1.05841	0.000113507	-0.380054	0.0321524	Palmitoyl-protein thioesterase 1	PPT1
Q00839	0	1	0.111704	0.0791551	0.159546	0.0321771	Heterogeneous nuclear ribonucleoprotein U	HNRNPU
O43615	0	1	0.0649598	0.557433	0.243763	0.032226	Mitochondrial import inner membrane translocase subunit TIM44	TIMM44
Q02218	0	1	0.36479	0.000461599	0.179173	0.0323915	2-oxoglutarate dehydrogenase, mitochondrial	OGDH
Q96D46	0	1	0.00701565	0.983436	-0.832588	0.0325651	60S ribosomal export protein NMD3	NMD3
P27707	0	1	0.149124	0.539616	-0.399659	0.0326023	Deoxycytidine kinase	DCK
Q6NXE6	0	1	-0.577156	0.0574587	-0.687357	0.0327302	Armadillo repeat-containing protein 6	ARMC6
Q15008	0	1	0.277318	0.0962251	0.32372	0.0330945	26S proteasome non-ATPase regulatory subunit 6	PSMD6
O75746	0	1	-0.363595	0.0250569	-0.303309	0.0334527	Calcium-binding mitochondrial carrier protein Aralar1	SLC25A12
P05026	0	1	-0.0457191	0.936728	0.653022	0.0335378	Sodium/potassium-transporting ATPase subunit beta-1	ATP1B1
Q9H3S7	0	1	-0.0119028	0.952278	-0.315358	0.0335889	Tyrosine-protein phosphatase non-receptor type 23	PTPN23
P09601	0	1	-0.847501	0.263301	1.54403	0.0338361	Heme oxygenase 1	HMOX1
Q9H3S1	0	1	-0.698097	0.0690556	-0.994427	0.0339768	Semaphorin-4A	SEMA4A
Q13263	0	1	-0.117054	0.552229	0.199697	0.0341349	Transcription intermediary factor 1-beta	TRIM28
Q92583	0	1	2.78952	0.00446144	2.08077	0.0341535	C-C motif chemokine 17	CCL17
Q13107	0	1	0.206396	0.597113	-1.19201	0.0342344	Ubiquitin carboxyl-terminal hydrolase 4	USP4
Q8TDX7	0	1	0.410173	0.0918254	-0.690688	0.0343949	Serine/threonine-protein kinase Nek7	NEK7
Q96EP5	0	1	0.0459966	0.693199	0.26249	0.0344297	DAZ-associated protein 1	DAZAP1
Q14964	0	1	-0.387971	0.489031	-0.303265	0.0346003	Ras-related protein Rab-39A	RAB39A
Q3V6T2	0	1	0.131361	0.525085	-0.24015	0.0350514	Girdin	CCDC88A
Q9Y6I9	0	1	0.164402	0.412555	-0.288953	0.0350757	Testis-expressed sequence 264 protein	TEX264
O75558	0	1	1.81207	0.00148378	1.28906	0.0351113	Syntaxin-11	STX11
Q562E7	0	1	-0.508368	0.107587	-0.339397	0.0352556	WD repeat-containing protein 81	WDR81
Q9UBI1	0	1	0.0825993	0.607605	0.268584	0.035275	COMM domain-containing protein 3	COMMD3
P48553	0	1	-0.182707	0.330071	-0.189267	0.0356064	Trafficking protein particle complex subunit 10	TRAPPC10
Q9Y3C0	0	1	-0.419799	0.430232	-0.751447	0.0356884	WASH complex subunit CCDC53	CCDC53
P52306	0	1	-0.52487	0.203376	-0.430729	0.0356952	Rap1 GTPase-GDP dissociation stimulator 1	RAP1GDS1
O95819	0	1	1.00225	0.117588	0.702477	0.0358898	Mitogen-activated protein kinase kinase kinase kinase 4	MAP4K4
Q01432	0	1	0.726165	0.0432523	1.08705	0.0362856	AMP deaminase 3	AMPD3
Q8N0U8	0	1	0.673613	0.330467	-0.760434	0.0363273	Vitamin K epoxide reductase complex subunit 1-like protein 1	VKORC1L1
Q96DE0	0	1	-1.20988	0.0491897	-1.32698	0.036613	U8 snoRNA-decapping enzyme	NUDT16
Q8NFF5	0	1	-0.412251	0.0883489	-0.712415	0.0370155	FAD synthase;Molybdenum cofactor biosynthesis protein-like region;FAD synthase region	FLAD1
P45974	0	1	-0.133475	0.436982	-0.225959	0.037177	Ubiquitin carboxyl-terminal hydrolase 5	USP5
Q9UJX5	0	1	#N/A	#N/A	-0.405979	0.0377113	Anaphase-promoting complex subunit 4	ANAPC4
Q8TCU6	0	1	-0.382825	0.0050013	-0.40009	0.037797	Phosphatidylinositol 3,4,5-trisphosphate-dependent Rac exchanger 1 protein	PREX1
Q9H0J9	0	1	0.379005	0.0903671	-0.423131	0.0380955	Poly [ADP-ribose] polymerase 12	PARP12
P62899	0	1	0.00942861	0.948833	0.450278	0.0383813	60S ribosomal protein L31	RPL31
Q96QG7	0	1	1.83858	0.0214387	1.15572	0.038591	Myotubularin-related protein 9	MTMR9
Q9BWF3	0	1	0.241476	0.161511	0.362647	0.0386185	RNA-binding protein 4	RBM4
A0A1W2PRB8;Q9NVC6	0	1	-0.235928	0.182485	-0.420809	0.0388076	Mediator of RNA polymerase II transcription subunit 17	MED17
O14786	0	1	-0.756083	0.00386229	-0.511739	0.039491	Neuropilin-1	NRP1
Q9Y2W6	0	1	-0.556765	0.354356	-0.992566	0.0399666	Tudor and KH domain-containing protein	TDRKH
Q92621	0	1	0.361924	0.140962	0.393689	0.0402646	Nuclear pore complex protein Nup205	NUP205
P17706	0	1	0.64691	0.00810656	-0.254255	0.0402713	Tyrosine-protein phosphatase non-receptor type 2	PTPN2
Q16658	0	1	2.24231	0.0185429	1.4339	0.0406148	Fascin	FSCN1
Q8TB52	0	1	0.334261	0.217528	0.243816	0.0408827	F-box only protein 30	FBXO30
P48047;H7C0C1	0	1	0.0277813	0.934811	0.363127	0.0408928	ATP synthase subunit O, mitochondrial	ATP5O
P62753	0	1	0.0432562	0.77245	0.324355	0.0410562	40S ribosomal protein S6	RPS6
Q9BR76	0	1	-0.216456	0.114774	-0.229444	0.041167	Coronin-1B	CORO1B
Q99571	0	1	0.97064	0.0294284	0.832803	0.0414725	P2X purinoceptor 4	P2RX4
Q9Y2U5	0	1	-0.34571	0.465979	-0.52528	0.0414864	Mitogen-activated protein kinase kinase kinase 2	MAP3K2
Q86TM6	0	1	0.338601	0.296883	0.798646	0.0418975	E3 ubiquitin-protein ligase synoviolin	SYVN1
Q9Y316	0	1	-0.327519	0.09141	-0.328443	0.0420879	Protein MEMO1	MEMO1
Q9NXG2	0	1	0.239088	0.324623	0.382226	0.0422067	THUMP domain-containing protein 1	THUMPD1
Q8WXA9	0	1	0.0800006	0.891012	0.861852	0.0424454	Splicing regulatory glutamine/lysine-rich protein 1	SREK1
P55072	0	1	-0.0442651	0.664953	0.157274	0.0424838	Transitional endoplasmic reticulum ATPase	VCP
P48059	0	1	-0.3977	0.353632	-0.573101	0.0426844	LIM and senescent cell antigen-like-containing domain protein 1	LIMS1
P13489	0	1	-0.711808	0.351082	-0.772497	0.0428717	Ribonuclease inhibitor	RNH1
Q9BUJ2	0	1	-0.0733732	0.739699	-0.334048	0.0429252	Heterogeneous nuclear ribonucleoprotein U-like protein 1	HNRNPUL1
Q15185	0	1	0.155558	0.467213	0.293417	0.0430271	Prostaglandin E synthase 3	PTGES3
P57737	0	1	-0.243438	0.350871	-0.3131	0.0432017	Coronin-7	CORO7
O00193	0	1	-0.500397	0.0346558	-0.53708	0.0433469	Small acidic protein	SMAP
Q00653	0	1	2.32323	3.094e-05	0.687171	0.0435232	Nuclear factor NF-kappa-B p100 subunit;Nuclear factor NF-kappa-B p52 subunit	NFKB2
Q8TCJ2	0	1	0.201223	0.351097	0.487054	0.0437469	Dolichyl-diphosphooligosaccharide--protein glycosyltransferase subunit STT3B	STT3B
P55735	0	1	-0.291979	0.344828	-0.558122	0.0437679	Protein SEC13 homolog	SEC13
Q6PKG0	0	1	0.640522	0.0825262	0.595474	0.0441828	La-related protein 1	LARP1
P67812	0	1	0.0379137	0.660123	0.165575	0.0447566	Signal peptidase complex catalytic subunit SEC11A	SEC11A
Q9NPI6	0	1	2.02466	0.00109844	0.903064	0.0448091	mRNA-decapping enzyme 1A	DCP1A
Q96CW1	0	1	-0.486044	0.106343	-0.375033	0.0448517	AP-2 complex subunit mu	AP2M1
P10114	0	1	-0.137377	0.665751	-0.506639	0.044999	Ras-related protein Rap-2a	RAP2A
Q13438	0	1	-0.454498	0.141628	0.471656	0.0452017	Protein OS-9	OS9
Q14152	0	1	0.165846	0.596247	0.201528	0.0453124	Eukaryotic translation initiation factor 3 subunit A	EIF3A
Q8NBL1	0	1	-0.288618	0.317448	-0.688532	0.0453132	Protein O-glucosyltransferase 1	POGLUT1
O75563	0	1	-0.447176	0.1907	-0.701997	0.0459374	Src kinase-associated phosphoprotein 2	SKAP2
O43681	0	1	-0.339808	0.352735	-0.454858	0.0459376	ATPase ASNA1	ASNA1
Q15642	0	1	3.17967	0.0037017	1.95662	0.0463693	Cdc42-interacting protein 4	TRIP10
O43865	0	1	-0.292781	0.132739	-0.394481	0.0463979	Putative adenosylhomocysteinase 2	AHCYL1
Q86XL3	0	1	1.66913	0.00874217	0.950815	0.0473889	Ankyrin repeat and LEM domain-containing protein 2	ANKLE2
Q8WWM7	0	1	0.605279	0.177209	0.489762	0.0476641	Ataxin-2-like protein	ATXN2L
Q14699	0	1	1.54815	7.41325e-05	0.678718	0.0477336	Raftlin	RFTN1
Q13347	0	1	-0.111865	0.301409	0.202038	0.0481143	Eukaryotic translation initiation factor 3 subunit I	EIF3I
P08575	0	1	-0.270235	0.286689	-0.377883	0.0481396	Receptor-type tyrosine-protein phosphatase C	PTPRC
O75843	0	1	-0.402377	0.0308628	-0.432102	0.048215	AP-1 complex subunit gamma-like 2	AP1G2
P40616	0	1	0.0176106	0.954351	0.55079	0.0483153	ADP-ribosylation factor-like protein 1	ARL1
P04075	0	1	-0.279367	0.128763	0.334818	0.0483627	Fructose-bisphosphate aldolase A	ALDOA
O43291;K7EQZ3	0	1	0.296818	0.430281	-0.736085	0.0484684	Kunitz-type protease inhibitor 2	SPINT2
P08567	0	1	0.286423	0.420551	0.489692	0.0485	Pleckstrin	PLEK
Q9Y4G8	0	1	-0.194882	0.0867698	0.25803	0.0487836	Rap guanine nucleotide exchange factor 2	RAPGEF2
Q01650	0	1	0.69281	0.260663	0.769453	0.0488256	Large neutral amino acids transporter small subunit 1	SLC7A5
P09651;Q32P51	0	1	0.109754	0.640865	0.418772	0.0489226	Heterogeneous nuclear ribonucleoprotein A1;Heterogeneous nuclear ribonucleoprotein A1, N-terminally processed;Heterogeneous nuclear ribonucleoprotein A1-like 2	HNRNPA1;HNRNPA1L2
Q5TDH0	0	1	0.579345	0.141799	0.361233	0.0490699	Protein DDI1 homolog 2	DDI2
Q5GLZ8	0	1	-0.0506806	0.743925	-0.701201	0.0491755	Probable E3 ubiquitin-protein ligase HERC4	HERC4
P62820	0	1	0.258601	0.325509	0.28933	0.0495634	Ras-related protein Rab-1A	RAB1A
Q9BT23	0	1	-0.608411	0.0201551	-0.560858	0.0496769	LIM domain-containing protein 2	LIMD2
Q9NSB8	0	1	-0.205877	0.570152	-0.502104	0.0498785	Homer protein homolog 2	HOMER2
Q99615	0	1	0.30867	0.00328365	-0.423481	0.0499676	DnaJ homolog subfamily C member 7	DNAJC7
Q7Z2W4	0	1	1.83752	0.000217975	0.413159	0.050222	Zinc finger CCCH-type antiviral protein 1	ZC3HAV1
Q9Y3B4	0	1	-0.193925	0.313827	0.296072	0.050312	Splicing factor 3B subunit 6	SF3B6
Q14839	0	1	-0.320947	0.122939	0.307449	0.050465	Chromodomain-helicase-DNA-binding protein 4	CHD4
Q9UK61	0	1	-1.50207	0.00263595	-0.329073	0.0506253	Protein FAM208A	FAM208A
Q9Y2K7	0	1	0.500012	0.246825	0.753754	0.0506463	Lysine-specific demethylase 2A	KDM2A
Q9UK23	0	1	-1.72545	0.0149356	-0.823239	0.0506793	N-acetylglucosamine-1-phosphodiester alpha-N-acetylglucosaminidase	NAGPA
O43402	0	1	-0.12752	0.72574	0.316675	0.0511066	ER membrane protein complex subunit 8	EMC8
Q53H12	0	1	-0.0859285	0.742761	0.466225	0.0515488	Acylglycerol kinase, mitochondrial	AGK
P61960	0	1	-0.437358	0.0351577	-0.42667	0.0516102	Ubiquitin-fold modifier 1	UFM1
P26641	0	1	0.101185	0.219467	0.248372	0.0518477	Elongation factor 1-gamma	EEF1G
Q86YP4	0	1	0.147281	0.746473	0.558389	0.0518708	Transcriptional repressor p66-alpha	GATAD2A
Q9BZZ5	0	1	0.265505	0.497164	0.485916	0.0521953	Apoptosis inhibitor 5	API5
P98082	0	1	-1.00971	0.0294961	-0.753293	0.0523028	Disabled homolog 2	DAB2
P23246	0	1	0.213932	0.368631	0.372845	0.0523375	Splicing factor, proline- and glutamine-rich	SFPQ
P16070	0	1	0.439718	0.113883	0.449273	0.0523683	CD44 antigen	CD44
Q9BXI6	0	1	0.0479171	0.825713	0.400132	0.0524602	TBC1 domain family member 10A	TBC1D10A
Q92878	0	1	-0.319806	0.129809	-0.236213	0.0527972	DNA repair protein RAD50	RAD50
Q9Y2T2	0	1	-0.168728	0.222459	-0.214286	0.0531628	AP-3 complex subunit mu-1	AP3M1
Q04726	0	1	0.393191	0.511128	1.16738	0.0534882	Transducin-like enhancer protein 3	TLE3
Q9UPT8	0	1	0.301595	0.734236	0.740742	0.0536865	Zinc finger CCCH domain-containing protein 4	ZC3H4
Q96ST2	0	1	-0.0462752	0.828462	0.456221	0.0537076	Protein IWS1 homolog	IWS1
Q08379	0	1	0.215867	0.420568	0.519361	0.0545153	Golgin subfamily A member 2	GOLGA2
Q8WUH2	0	1	0.481996	0.175552	0.684016	0.0546722	Transforming growth factor-beta receptor-associated protein 1	TGFBRAP1
P57772	0	1	-0.0109089	0.973753	-0.365837	0.054833	Selenocysteine-specific elongation factor	EEFSEC
Q96RU3	0	1	0.848801	0.0107818	0.474295	0.0549888	Formin-binding protein 1	FNBP1
Q02318	0	1	-0.157657	0.852422	1.71814	0.0551716	Sterol 26-hydroxylase, mitochondrial	CYP27A1
Q13362	0	1	-0.615468	0.153053	-1.02283	0.0554136	Serine/threonine-protein phosphatase 2A 56 kDa regulatory subunit gamma isoform	PPP2R5C
P05161	0	1	6.96581	1.21427e-07	1.94884	0.0561219	Ubiquitin-like protein ISG15	ISG15
Q9Y490	0	1	-0.28614	0.0137666	-0.218475	0.0562936	Talin-1	TLN1
Q13075	0	1	-0.719473	0.0865194	-1.25655	0.0563681	Baculoviral IAP repeat-containing protein 1	NAIP
O15258	0	1	0.11748	0.514439	0.211619	0.0565056	Protein RER1	RER1
P11172	0	1	-0.764055	0.080736	-0.525138	0.0565624	Uridine 5-monophosphate synthase;Orotate phosphoribosyltransferase;Orotidine 5-phosphate decarboxylase	UMPS
Q9GZZ1	0	1	0.345184	0.30634	0.405611	0.0571731	N-alpha-acetyltransferase 50	NAA50
P18206	0	1	-0.29931	0.126897	-0.357213	0.057453	Vinculin	VCL
O14972	0	1	-0.058038	0.645716	-0.278967	0.0575782	Down syndrome critical region protein 3	DSCR3
P40818	0	1	-0.229515	0.464492	-0.465978	0.057798	Ubiquitin carboxyl-terminal hydrolase 8	USP8
O60315	0	1	#N/A	#N/A	-0.596439	0.0586329	Zinc finger E-box-binding homeobox 2	ZEB2
Q03405	0	1	1.08739	0.0313553	0.534077	0.0591557	Urokinase plasminogen activator surface receptor	PLAUR
P61011	0	1	0.239701	0.13774	0.262486	0.0592028	Signal recognition particle 54 kDa protein	SRP54
P51665	0	1	-0.305637	0.164562	0.12189	0.0592688	26S proteasome non-ATPase regulatory subunit 7	PSMD7
P02794	0	1	0.930225	0.00511455	0.622167	0.0593257	Ferritin heavy chain;Ferritin heavy chain, N-terminally processed	FTH1
Q8WZA9	0	1	0.62097	0.279606	0.708342	0.0599807	Immunity-related GTPase family Q protein	IRGQ
Q5ZPR3	0	1	-0.546257	0.190054	-0.641477	0.0601977	CD276 antigen	CD276
P61086	0	1	-0.000232954	0.998509	-0.322495	0.0604853	Ubiquitin-conjugating enzyme E2 K	UBE2K
O60496	0	1	-0.557627	0.0203881	-0.51682	0.0606527	Docking protein 2	DOK2
Q8WZ64	0	1	1.62618	0.000114429	0.900566	0.0610237	Arf-GAP with Rho-GAP domain, ANK repeat and PH domain-containing protein 2	ARAP2
Q9Y5A7	0	1	3.35972	4.00767e-05	1.07558	0.0610267	NEDD8 ultimate buster 1	NUB1
O00442	0	1	-0.389034	0.257969	-0.514971	0.0613548	RNA 3-terminal phosphate cyclase	RTCA
Q10570	0	1	-0.200702	0.341064	0.390503	0.0615568	Cleavage and polyadenylation specificity factor subunit 1	CPSF1
Q9C002	0	1	3.25979	0.00107317	1.78371	0.0617001	Normal mucosa of esophagus-specific gene 1 protein	NMES1
Q9BVC6	0	1	0.271886	0.521285	0.353111	0.0618165	Transmembrane protein 109	TMEM109
Q9H2L5	0	1	2.72433	0.00216572	0.675617	0.0620026	Ras association domain-containing protein 4	RASSF4
O15355	0	1	0.289608	0.201764	0.362215	0.0621665	Protein phosphatase 1G	PPM1G
Q8TD46	0	1	-0.511271	0.190897	-0.604822	0.0622319	Cell surface glycoprotein CD200 receptor 1	CD200R1
P54253	0	1	0.0813859	0.825242	0.573644	0.0625232	Ataxin-1	ATXN1
Q9Y2S7	0	1	-0.353572	0.103495	-0.445192	0.062663	Polymerase delta-interacting protein 2	POLDIP2
P12074	0	1	0.648585	0.315857	0.682027	0.0636312	Cytochrome c oxidase subunit 6A1, mitochondrial	COX6A1
Q92688	0	1	-0.70906	0.149321	-0.520524	0.063738	Acidic leucine-rich nuclear phosphoprotein 32 family member B	ANP32B
Q7Z3T8	0	1	-0.274824	0.122389	0.306002	0.0641388	Zinc finger FYVE domain-containing protein 16	ZFYVE16
Q9BSL1	0	1	0.135439	0.424145	-0.64605	0.0641516	Ubiquitin-associated domain-containing protein 1	UBAC1
O75995	0	1	-0.306408	0.0660929	-0.40233	0.0648156	SAM and SH3 domain-containing protein 3	SASH3
P10599	0	1	0.930219	0.108826	0.618181	0.0649939	Thioredoxin	TXN
Q14444	0	1	0.142862	0.232086	0.262138	0.0656907	Caprin-1	CAPRIN1
P31689	0	1	0.833065	0.0334341	0.484602	0.066169	DnaJ homolog subfamily A member 1	DNAJA1
Q99643	0	1	#N/A	#N/A	-1.06391	0.0663026	Succinate dehydrogenase cytochrome b560 subunit, mitochondrial	SDHC
Q15121	0	1	-0.508929	0.261811	-0.36602	0.0664653	Astrocytic phosphoprotein PEA-15	PEA15
Q09161	0	1	0.193287	0.383803	-0.392476	0.0669509	Nuclear cap-binding protein subunit 1	NCBP1
P42356	0	1	-0.726481	0.116431	-0.83729	0.0680341	Phosphatidylinositol 4-kinase alpha	PI4KA
O15533	0	1	1.1716	0.00536792	0.521286	0.068294	Tapasin	TAPBP
Q86VN1	0	1	-0.311537	0.422004	-0.699028	0.0687694	Vacuolar protein-sorting-associated protein 36	VPS36
P37837	0	1	-0.2168	0.0309809	0.175285	0.0689505	Transaldolase	TALDO1
P62316	0	1	-0.0385979	0.804963	-0.335121	0.0692057	Small nuclear ribonucleoprotein Sm D2	SNRPD2
Q14790	0	1	-0.0951491	0.761496	-0.487026	0.0693301	Caspase-8;Caspase-8 subunit p18;Caspase-8 subunit p10	CASP8
P04179	0	1	3.02572	0.0064634	1.73001	0.0697527	Superoxide dismutase [Mn], mitochondrial	SOD2
Q16539	0	1	-0.381266	0.0770883	-0.525381	0.0697709	Mitogen-activated protein kinase 14	MAPK14
Q04760	0	1	-0.468276	0.0558312	-0.406435	0.0701196	Lactoylglutathione lyase	GLO1
Q9NZJ7	0	1	0.0995127	0.742926	0.426462	0.0710522	Mitochondrial carrier homolog 1	MTCH1
E9PAV3	0	1	0.454039	0.0495702	0.372568	0.071253	Nascent polypeptide-associated complex subunit alpha, muscle-specific form	NACA
Q9Y5S1	0	1	-0.430001	0.192948	-0.26716	0.0713197	Transient receptor potential cation channel subfamily V member 2	TRPV2
Q8NC56	0	1	0.0864373	0.627974	0.352493	0.0717981	LEM domain-containing protein 2	LEMD2
P16150	0	1	-0.349362	0.0957857	-0.340721	0.071814	Leukosialin	SPN
Q13618	0	1	0.310505	0.114652	0.426848	0.0719891	Cullin-3	CUL3
Q92608	0	1	-0.526468	0.176066	-0.463171	0.0721206	Dedicator of cytokinesis protein 2	DOCK2
P26358	0	1	-1.40602	0.00151435	-0.672738	0.0725217	DNA (cytosine-5)-methyltransferase 1	DNMT1
Q15785	0	1	2.50844	0.000312406	0.667501	0.072594	Mitochondrial import receptor subunit TOM34	TOMM34
Q9H8H3	0	1	-1.18082	0.167125	-0.808417	0.0727026	Methyltransferase-like protein 7A	METTL7A
O75376	0	1	0.950324	0.0895457	0.610454	0.0734699	Nuclear receptor corepressor 1	NCOR1
O00267	0	1	0.0597392	0.887114	0.576077	0.0734855	Transcription elongation factor SPT5	SUPT5H
Q9BUH6	0	1	-0.397934	0.0610548	-0.387015	0.0736314	Protein PAXX	C9orf142
Q13555	0	1	0.164933	0.5498	0.407595	0.0738143	Calcium/calmodulin-dependent protein kinase type II subunit gamma	CAMK2G
P22694	0	1	-0.698054	0.0626696	-0.878376	0.0738249	cAMP-dependent protein kinase catalytic subunit beta	PRKACB
O15254	0	1	0.440943	0.0407091	0.353529	0.0746861	Peroxisomal acyl-coenzyme A oxidase 3	ACOX3
P49903	0	1	-0.142679	0.395749	-0.389711	0.0746997	Selenide, water dikinase 1	SEPHS1
Q8N1I0	0	1	0.680421	0.358418	0.86941	0.0747382	Dedicator of cytokinesis protein 4	DOCK4
Q8IY33	0	1	0.427419	0.344916	0.677076	0.074951	MICAL-like protein 2	MICALL2
P20839	0	1	-0.0591855	0.71566	-0.175507	0.0753585	Inosine-5-monophosphate dehydrogenase 1	IMPDH1
Q99442	0	1	-0.152982	0.695443	0.224377	0.0760601	Translocation protein SEC62	SEC62
P35754	0	1	0.0542157	0.864374	0.629406	0.0762806	Glutaredoxin-1	GLRX
P27695	0	1	-0.151814	0.280997	-0.183175	0.0764081	DNA-(apurinic or apyrimidinic site) lyase;DNA-(apurinic or apyrimidinic site) lyase, mitochondrial	APEX1
P33992	0	1	-0.615232	0.0121056	-0.308128	0.0764113	DNA replication licensing factor MCM5	MCM5
P12821	0	1	-0.467333	0.142863	-0.678946	0.0770657	Angiotensin-converting enzyme;Angiotensin-converting enzyme, soluble form	ACE
Q15274;C9JCJ5	0	1	-0.742147	0.0404336	-0.543059	0.077095	Nicotinate-nucleotide pyrophosphorylase [carboxylating]	QPRT
Q9Y696	0	1	0.624687	0.00659777	0.413819	0.0776456	Chloride intracellular channel protein 4	CLIC4
Q6DN90	0	1	-0.538275	0.130025	-0.712858	0.0776509	IQ motif and SEC7 domain-containing protein 1	IQSEC1
Q2M1Z3	0	1	0.692482	0.182447	0.759542	0.0778491	Rho GTPase-activating protein 31	ARHGAP31
P46976	0	1	0.570566	0.00257944	0.301296	0.0779069	Glycogenin-1	GYG1
O75694	0	1	-0.295175	0.0266114	-0.338565	0.0780083	Nuclear pore complex protein Nup155	NUP155
Q9UKX7	0	1	#N/A	#N/A	0.420932	0.0781377	Nuclear pore complex protein Nup50	NUP50
Q13144	0	1	0.421405	0.137664	0.381383	0.0789271	Translation initiation factor eIF-2B subunit epsilon	EIF2B5
P38646	0	1	0.000585956	0.995609	0.269779	0.0790688	Stress-70 protein, mitochondrial	HSPA9
O95674	0	1	1.45249	0.0214063	1.3051	0.0791859	Phosphatidate cytidylyltransferase 2	CDS2
Q8WWW0	0	1	0.338771	0.0452537	0.534037	0.0795351	Ras association domain-containing protein 5	RASSF5
Q14318	0	1	-0.571766	0.245484	-0.330035	0.0798508	Peptidyl-prolyl cis-trans isomerase FKBP8	FKBP8
P29350	0	1	-0.413777	0.10062	-0.392042	0.0799568	Tyrosine-protein phosphatase non-receptor type 6	PTPN6
P62714	0	1	0.0852214	0.795919	-0.441486	0.0800467	Serine/threonine-protein phosphatase 2A catalytic subunit beta isoform	PPP2CB
Q93009	0	1	-0.114076	0.41727	-0.35492	0.0800777	Ubiquitin carboxyl-terminal hydrolase 7	USP7
Q9UQV4	0	1	3.09446	8.04577e-05	1.05978	0.0801751	Lysosome-associated membrane glycoprotein 3	LAMP3
O00421	0	1	0.457173	0.216814	1.06855	0.0804221	C-C chemokine receptor-like 2	CCRL2
Q8TEQ0	0	1	-1.17366	0.000272794	-0.784396	0.080926	Sorting nexin-29	SNX29
Q9Y5B9	0	1	0.165284	0.616908	0.522327	0.0811416	FACT complex subunit SPT16	SUPT16H
P09382	0	1	-0.354719	0.305705	-0.313477	0.0812374	Galectin-1	LGALS1
Q14677	0	1	0.391061	0.12927	0.349709	0.081281	Clathrin interactor 1	CLINT1
Q9Y6W5	0	1	-0.193837	0.2307	-0.216537	0.0814534	Wiskott-Aldrich syndrome protein family member 2	WASF2
P19022	0	1	#N/A	#N/A	-0.875814	0.0815546	Cadherin-2	CDH2
Q99836	0	1	-0.0604645	0.874926	-0.271778	0.081731	Myeloid differentiation primary response protein MyD88	MYD88
Q6ZMI0	0	1	0.0791607	0.750042	-0.30858	0.0818895	Protein phosphatase 1 regulatory subunit 21	PPP1R21
P29017	0	1	-0.673086	0.266048	-0.95701	0.0819052	T-cell surface glycoprotein CD1c	CD1C
Q8N392	0	1	-0.626567	0.00407813	-0.516106	0.0824192	Rho GTPase-activating protein 18	ARHGAP18
P46459	0	1	-0.0612293	0.720012	0.181135	0.0825063	Vesicle-fusing ATPase	NSF
Q9HCD5	0	1	-0.800079	0.16074	-0.809005	0.0827427	Nuclear receptor coactivator 5	NCOA5
P13798	0	1	-0.18816	0.144111	-0.167511	0.0828138	Acylamino-acid-releasing enzyme	APEH
O15372	0	1	-0.0364942	0.851464	0.153289	0.0833303	Eukaryotic translation initiation factor 3 subunit H	EIF3H
Q9NVI7	0	1	0.277691	0.00964253	0.251008	0.0835935	ATPase family AAA domain-containing protein 3A	ATAD3A
Q92696	0	1	-0.273732	0.654366	-0.445011	0.0841469	Geranylgeranyl transferase type-2 subunit alpha	RABGGTA
Q9UBB4	0	1	-0.261671	0.463922	-0.736572	0.0842707	Ataxin-10	ATXN10
P25774	0	1	-0.16674	0.431256	-0.407958	0.0844997	Cathepsin S	CTSS
Q7Z6J4	0	1	-0.251072	0.379207	-0.34172	0.0847723	FYVE, RhoGEF and PH domain-containing protein 2	FGD2
P62280	0	1	0.107202	0.483958	0.239117	0.0855044	40S ribosomal protein S11	RPS11
Q9NP92	0	1	-0.530753	0.11357	-0.44325	0.0857874	28S ribosomal protein S30, mitochondrial	MRPS30
Q9HA77	0	1	-0.676579	0.121456	-0.377494	0.0862862	Probable cysteine--tRNA ligase, mitochondrial	CARS2
Q13951	0	1	0.121434	0.726032	0.513335	0.086336	Core-binding factor subunit beta	CBFB
P06865	0	1	-0.920992	0.00745921	-0.456245	0.0864335	Beta-hexosaminidase subunit alpha	HEXA
Q9Y4D7	0	1	-0.727444	0.110897	-0.505446	0.0869769	Plexin-D1	PLXND1
Q8N0X7	0	1	0.543449	0.0859028	0.296425	0.0871309	Spartin	SPG20
Q8NBI5	0	1	1.16401	0.0290349	1.15295	0.0876082	Solute carrier family 43 member 3	SLC43A3
P06702	0	1	0.192326	0.596945	-1.22786	0.087772	Protein S100-A9	S100A9
P62191	0	1	-0.0259468	0.767325	0.129415	0.0878178	26S protease regulatory subunit 4	PSMC1
Q96JB5	0	1	-0.0914517	0.793463	-0.262381	0.0883276	CDK5 regulatory subunit-associated protein 3	CDK5RAP3
Q9Y4Y9	0	1	0.151073	0.678802	-0.675718	0.088828	U6 snRNA-associated Sm-like protein LSm5	LSM5
O94973	0	1	-0.721024	0.0377297	-0.72471	0.0890179	AP-2 complex subunit alpha-2	AP2A2
Q2TAA2	0	1	-0.227602	0.552409	-0.27151	0.089179	Isoamyl acetate-hydrolyzing esterase 1 homolog	IAH1
H7BYZ3;P63098	0	1	-0.00987079	0.937727	-0.367577	0.089346	Calcineurin subunit B type 1	PPP3R1
Q13363	0	1	0.147168	0.43666	0.314426	0.089594	C-terminal-binding protein 1	CTBP1
Q12802	0	1	0.299403	0.339433	0.562913	0.0897272	A-kinase anchor protein 13	AKAP13
P16401	0	1	0.680654	0.311112	0.699494	0.0902388	Histone H1.5	HIST1H1B
P47914	0	1	1.04964	0.0724671	0.634516	0.0903516	60S ribosomal protein L29	RPL29
P30520	0	1	0.458309	0.0830944	0.378838	0.0903805	Adenylosuccinate synthetase isozyme 2	ADSS
Q70UQ0	0	1	0.118597	0.315314	0.411025	0.0904034	Inhibitor of nuclear factor kappa-B kinase-interacting protein	IKBIP
Q99519	0	1	-0.398493	0.0637067	-0.485522	0.0907245	Sialidase-1	NEU1
Q13291	0	1	2.71899	4.09072e-05	1.45527	0.0913425	Signaling lymphocytic activation molecule	SLAMF1
O75955	0	1	0.263927	0.252637	-0.4565	0.0915194	Flotillin-1	FLOT1
Q9UIA0	0	1	-1.0214	0.000263282	-0.346344	0.091595	Cytohesin-4	CYTH4
P47897	0	1	-0.284616	0.153148	-0.151439	0.0918226	Glutamine--tRNA ligase	QARS
O00329	0	1	0.111867	0.44217	-0.354967	0.0920228	Phosphatidylinositol 4,5-bisphosphate 3-kinase catalytic subunit delta isoform	PIK3CD
P43155	0	1	-0.44331	0.128915	-0.379	0.0921627	Carnitine O-acetyltransferase	CRAT
Q16678	0	1	-2.03417	0.00126137	-0.802793	0.0924048	Cytochrome P450 1B1	CYP1B1
P13284	0	1	-1.20244	0.462673	-1.72589	0.0925706	Gamma-interferon-inducible lysosomal thiol reductase	IFI30
Q5BJD5	0	1	-0.210941	0.439381	0.428029	0.0928935	Transmembrane protein 41B	TMEM41B
Q96BY6	0	1	-0.0588352	0.716984	-0.266287	0.0929175	Dedicator of cytokinesis protein 10	DOCK10
Q9NP79	0	1	0.274094	0.146656	0.407351	0.0929232	Vacuolar protein sorting-associated protein VTA1 homolog	VTA1
P54922	0	1	-0.264374	0.220172	-0.24101	0.0930382	[Protein ADP-ribosylarginine] hydrolase	ADPRH
Q9Y697	0	1	-0.412277	0.00729387	-0.193428	0.0933179	Cysteine desulfurase, mitochondrial	NFS1
Q14011	0	1	0.91577	0.0543435	0.420363	0.0935748	Cold-inducible RNA-binding protein	CIRBP
P82979;H0YHG0	0	1	0.00515061	0.987944	0.635583	0.0937015	SAP domain-containing ribonucleoprotein	SARNP
Q9Y3E7;A0A140T963	0	1	0.272766	0.392127	-0.708857	0.093829	Charged multivesicular body protein 3	CHMP3
Q15181	0	1	1.46354	4.90495e-05	0.230847	0.0943027	Inorganic pyrophosphatase	PPA1
P62241	0	1	-0.163403	0.572771	0.204227	0.0945113	40S ribosomal protein S8	RPS8
Q6P179	0	1	0.381848	0.381185	-0.974869	0.094545	Endoplasmic reticulum aminopeptidase 2	ERAP2
P01023	0	1	-2.21623	0.000742224	-0.813919	0.0948429	Alpha-2-macroglobulin	A2M
Q99572	0	1	0.944686	0.132386	1.26438	0.095179	P2X purinoceptor 7	P2RX7
O60749	0	1	-0.128359	0.378996	-0.27409	0.0956739	Sorting nexin-2	SNX2
O95831	0	1	-0.329714	0.0228426	-0.196811	0.0958197	Apoptosis-inducing factor 1, mitochondrial	AIFM1
Q7Z7A4	0	1	-0.564921	0.286655	-0.846918	0.0961663	PX domain-containing protein kinase-like protein	PXK
O43639	0	1	1.01696	0.132109	0.333438	0.0962153	Cytoplasmic protein NCK2	NCK2
Q9UQ80	0	1	0.157679	0.249265	0.280624	0.0963857	Proliferation-associated protein 2G4	PA2G4
Q96BN8	0	1	-0.335765	0.203466	-0.263809	0.0964453	Ubiquitin thioesterase otulin	OTULIN
Q13444	0	1	#N/A	#N/A	0.398628	0.0969275	Disintegrin and metalloproteinase domain-containing protein 15	ADAM15
Q8IXI2	0	1	-0.620396	0.0841972	-0.497577	0.0973905	Mitochondrial Rho GTPase 1	RHOT1
P49356;B4DL54	0	1	#N/A	#N/A	-0.675496	0.0974119	Protein farnesyltransferase subunit beta	FNTB;CHURC1-FNTB
P13686	0	1	-2.02693	0.00459878	-0.722572	0.0975749	Tartrate-resistant acid phosphatase type 5	ACP5
Q9UBB9	0	1	1.0827	0.112885	0.61711	0.0977573	Tuftelin-interacting protein 11	TFIP11
Q6WKZ4	0	1	0.258778	0.233605	0.379643	0.0977648	Rab11 family-interacting protein 1	RAB11FIP1
P32189;Q14409	0	1	0.562149	0.0250903	0.234228	0.0979889	Glycerol kinase;Putative glycerol kinase 3	GK;GK3P
Q9H6U6	0	1	-0.573137	0.103929	-0.579896	0.0985357	Breast carcinoma-amplified sequence 3	BCAS3
Q14155	0	1	0.164892	0.428177	0.256378	0.0992892	Rho guanine nucleotide exchange factor 7	ARHGEF7
P62249	0	1	0.0550356	0.758722	0.140346	0.0994206	40S ribosomal protein S16	RPS16
Q9Y5Y6	0	1	#N/A	#N/A	-0.84799	0.0995853	Suppressor of tumorigenicity 14 protein	ST14
P49756	0	1	0.16242	0.374457	0.342402	0.0996826	RNA-binding protein 25	RBM25
Q13451	0	1	0.335748	0.026377	0.283477	0.0997951	Peptidyl-prolyl cis-trans isomerase FKBP5;Peptidyl-prolyl cis-trans isomerase FKBP5, N-terminally processed	FKBP5
Q86V81	0	1	0.891514	0.288721	0.802429	0.0999585	THO complex subunit 4	ALYREF
Q01804	0	1	0.806373	0.112802	0.73537	0.100049	OTU domain-containing protein 4	OTUD4
P11717	0	1	0.0930568	0.788789	0.387917	0.100188	Cation-independent mannose-6-phosphate receptor	IGF2R
P60953	0	1	-0.17059	0.240301	-0.167196	0.100434	Cell division control protein 42 homolog	CDC42
Q9NWH9	0	1	0.764947	0.238781	0.655261	0.100681	SAFB-like transcription modulator	SLTM
Q9HAV0	0	1	-0.421855	0.486446	-0.665347	0.101038	Guanine nucleotide-binding protein subunit beta-4	GNB4
Q15365	0	1	-0.344638	0.0700666	-0.299941	0.101041	Poly(rC)-binding protein 1	PCBP1
Q96TC7	0	1	0.376043	0.226069	0.427872	0.101296	Regulator of microtubule dynamics protein 3	RMDN3
Q9C0I1	0	1	-0.268639	0.336138	-0.529343	0.101315	Myotubularin-related protein 12	MTMR12
Q86XP3	0	1	0.0920134	0.772755	0.348495	0.101422	ATP-dependent RNA helicase DDX42	DDX42
Q96KP4	0	1	0.0876894	0.487521	-0.167262	0.102262	Cytosolic non-specific dipeptidase	CNDP2
Q27J81	0	1	0.186084	0.273045	0.364313	0.10252	Inverted formin-2	INF2
Q9NRL2	0	1	1.21337	0.000388652	0.597935	0.102526	Bromodomain adjacent to zinc finger domain protein 1A	BAZ1A
Q13126	0	1	-0.520094	0.0186154	-0.302698	0.102746	S-methyl-5-thioadenosine phosphorylase	MTAP
Q5JU69	0	1	-0.052193	0.811642	-0.419746	0.103397	Torsin-2A	TOR2A
Q86V48	0	1	0.236525	0.601249	0.512682	0.103943	Leucine zipper protein 1	LUZP1
Q9BTE3	0	1	0.157573	0.71473	0.504233	0.104112	Mini-chromosome maintenance complex-binding protein	MCMBP
Q9UHD1	0	1	0.225173	0.25467	0.36806	0.104144	Cysteine and histidine-rich domain-containing protein 1	CHORDC1
Q6PD74	0	1	-0.654845	0.129466	-0.665558	0.104169	Alpha- and gamma-adaptin-binding protein p34	AAGAB
O95786	0	1	4.846	1.0974e-06	1.13277	0.104446	Probable ATP-dependent RNA helicase DDX58	DDX58
Q8WWI5	0	1	-0.371529	0.268729	-0.421144	0.104454	Choline transporter-like protein 1	SLC44A1
P51809	0	1	-0.563473	0.338603	-0.892006	0.104974	Vesicle-associated membrane protein 7	VAMP7
Q9NP97;Q8TF09	0	1	0.526923	0.0493496	0.435341	0.105238	Dynein light chain roadblock-type 1;Dynein light chain roadblock-type 2	DYNLRB1;DYNLRB2
P62829	0	1	-0.61429	0.253673	-0.351702	0.105454	60S ribosomal protein L23	RPL23
P60510	0	1	-0.193419	0.62087	0.451553	0.105499	Serine/threonine-protein phosphatase 4 catalytic subunit	PPP4C
Q13564	0	1	-0.218696	0.278757	-0.292263	0.105554	NEDD8-activating enzyme E1 regulatory subunit	NAE1
P15311	0	1	0.00263133	0.972272	-0.210458	0.105803	Ezrin	EZR
Q96TA1	0	1	-0.243708	0.282945	-0.298475	0.105825	Niban-like protein 1	FAM129B
Q03154;A0A1B0GW23	0	1	-0.249388	0.0872693	0.318693	0.105919	Aminoacylase-1	ACY1
Q00978	0	1	2.98583	2.7948e-05	0.771703	0.106171	Interferon regulatory factor 9	IRF9
O14907	0	1	-0.0761891	0.743388	-0.530072	0.106293	Tax1-binding protein 3	TAX1BP3
Q92888	0	1	0.00388984	0.969477	0.2188	0.106353	Rho guanine nucleotide exchange factor 1	ARHGEF1
Q9UEY8	0	1	-0.584037	0.0149858	-0.348843	0.107319	Gamma-adducin	ADD3
P51116	0	1	0.5579	0.0973145	0.617549	0.107427	Fragile X mental retardation syndrome-related protein 2	FXR2
Q9HB71	0	1	-0.200332	0.189255	-0.228023	0.107489	Calcyclin-binding protein	CACYBP
P04632	0	1	-0.0359288	0.892209	-0.51819	0.107679	Calpain small subunit 1	CAPNS1
Q9H0W8	0	1	0.607932	0.278627	0.644994	0.107751	Protein SMG9	SMG9
Q86UE4	0	1	0.243855	0.370998	0.293329	0.107797	Protein LYRIC	MTDH
Q6P1J9	0	1	0.497016	0.21324	0.875292	0.107956	Parafibromin	CDC73
O15067	0	1	0.113192	0.363728	0.19095	0.108057	Phosphoribosylformylglycinamidine synthase	PFAS
Q9UJ70	0	1	-0.313131	0.381367	-0.235698	0.108226	N-acetyl-D-glucosamine kinase	NAGK
Q969V3	0	1	0.0274767	0.796904	0.157198	0.108486	Nicalin	NCLN
Q92520	0	1	-0.0613708	0.845186	0.63123	0.108566	Protein FAM3C	FAM3C
Q9NYB0	0	1	0.136029	0.599479	0.494099	0.108577	Telomeric repeat-binding factor 2-interacting protein 1	TERF2IP
Q15006	0	1	0.204465	0.276407	0.282577	0.10879	ER membrane protein complex subunit 2	EMC2
P10109	0	1	#N/A	#N/A	0.405916	0.109249	Adrenodoxin, mitochondrial	FDX1
A0AVT1	0	1	0.300392	0.0147316	0.143864	0.109359	Ubiquitin-like modifier-activating enzyme 6	UBA6
Q9BVP2	0	1	0.112585	0.595597	0.490949	0.109607	Guanine nucleotide-binding protein-like 3	GNL3
Q9C0E8	0	1	0.193867	0.552352	0.322952	0.109908	Protein lunapark	LNP
Q8NHJ6	0	1	0.507761	0.205433	0.601153	0.110485	Leukocyte immunoglobulin-like receptor subfamily B member 4	LILRB4
Q8TEX9	0	1	-0.760867	0.22384	-0.819606	0.110497	Importin-4	IPO4
Q9UL25	0	1	0.405767	0.264712	0.345128	0.110524	Ras-related protein Rab-21	RAB21
O95071	0	1	#N/A	#N/A	-0.660011	0.110682	E3 ubiquitin-protein ligase UBR5	UBR5
O95747	0	1	0.453538	0.113765	0.424044	0.111419	Serine/threonine-protein kinase OSR1	OXSR1
Q9Y5X2	0	1	-0.78408	0.133064	-0.210087	0.111679	Sorting nexin-8	SNX8
O75150	0	1	0.345185	0.578805	0.94247	0.111708	E3 ubiquitin-protein ligase BRE1B	RNF40
Q96HY6	0	1	-0.55074	0.163997	-0.516764	0.111805	DDRGK domain-containing protein 1	DDRGK1
Q9Y2G9;A3KN83	0	1	0.65186	0.105061	0.518369	0.111831	Protein strawberry notch homolog 2;Protein strawberry notch homolog 1	SBNO2;SBNO1
Q8WYP5	0	1	0.229639	0.418776	0.609946	0.111927	Protein ELYS	AHCTF1
Q13464	0	1	-0.142537	0.441159	-0.41691	0.112238	Rho-associated protein kinase 1	ROCK1
P22090	0	1	0.322149	0.0803136	-0.291784	0.112362	40S ribosomal protein S4, Y isoform 1	RPS4Y1
P61077;P62837	0	1	0.0714268	0.815998	-0.311951	0.112363	Ubiquitin-conjugating enzyme E2 D3;Ubiquitin-conjugating enzyme E2 D2	UBE2D3;UBE2D2
Q15031	0	1	-0.539819	0.124216	-0.343204	0.112424	Probable leucine--tRNA ligase, mitochondrial	LARS2
P32456	0	1	1.11844	0.00446917	-0.339373	0.113218	Interferon-induced guanylate-binding protein 2	GBP2
Q9BZH6	0	1	-0.17102	0.544309	-0.394021	0.113408	WD repeat-containing protein 11	WDR11
P85037	0	1	-0.149283	0.635626	0.471391	0.113494	Forkhead box protein K1	FOXK1
P50440	0	1	-0.771079	0.188855	-0.794399	0.113562	Glycine amidinotransferase, mitochondrial	GATM
Q9UPN3	0	1	0.304105	0.0339491	-0.215784	0.113712	Microtubule-actin cross-linking factor 1, isoforms 1/2/3/5	MACF1
P63010	0	1	-0.0158585	0.956301	-0.56407	0.113931	AP-2 complex subunit beta	AP2B1
P63279	0	1	0.167361	0.773645	0.512575	0.113946	SUMO-conjugating enzyme UBC9	UBE2I
Q96EY1	0	1	-0.1083	0.679788	0.520807	0.114091	DnaJ homolog subfamily A member 3, mitochondrial	DNAJA3
Q15436	0	1	-0.124169	0.518532	-0.124604	0.114466	Protein transport protein Sec23A	SEC23A
Q92522	0	1	0.921649	0.128854	0.495505	0.114509	Histone H1x	H1FX
Q2NL82	0	1	-0.0176107	0.951683	0.53062	0.114864	Pre-rRNA-processing protein TSR1 homolog	TSR1
P27816	0	1	1.2922	0.00673881	0.484707	0.114899	Microtubule-associated protein 4	MAP4
Q92616	0	1	-0.151048	0.257375	-0.219909	0.11493	Translational activator GCN1	GCN1L1
P16671	0	1	-1.26954	0.00986459	-0.662009	0.115089	Platelet glycoprotein 4	CD36
Q16762	0	1	-0.508428	0.0155382	-0.324104	0.115173	Thiosulfate sulfurtransferase	TST
P14317	0	1	-0.0733034	0.65677	-0.201625	0.115422	Hematopoietic lineage cell-specific protein	HCLS1
Q9NZ32	0	1	0.188027	0.386859	0.415281	0.116117	Actin-related protein 10	ACTR10
Q8N684	0	1	0.176494	0.655129	0.351932	0.116165	Cleavage and polyadenylation specificity factor subunit 7	CPSF7
O00116	0	1	-0.231398	0.400355	-0.0763648	0.116276	Alkyldihydroxyacetonephosphate synthase, peroxisomal	AGPS
Q8IX04	0	1	0.364923	0.0822847	-0.352591	0.1164	Ubiquitin-conjugating enzyme E2 variant 3	UEVLD
Q9H488	0	1	0.0933524	0.635972	0.401252	0.116852	GDP-fucose protein O-fucosyltransferase 1	POFUT1
Q96CM8	0	1	-0.297302	0.111631	-0.22551	0.116874	Acyl-CoA synthetase family member 2, mitochondrial	ACSF2
Q99575	0	1	0.265228	0.0427673	0.598139	0.117127	Ribonucleases P/MRP protein subunit POP1	POP1
P19971	0	1	0.667954	0.105717	0.338318	0.117531	Thymidine phosphorylase	TYMP
Q9H0C8	0	1	0.262658	0.223163	0.313354	0.118034	Integrin-linked kinase-associated serine/threonine phosphatase 2C	ILKAP
Q96RQ9	0	1	1.7255	0.0119502	0.885644	0.118048	L-amino-acid oxidase	IL4I1
Q96AX1;H3BMM5	0	1	-0.0629048	0.763249	-0.171326	0.11837	Vacuolar protein sorting-associated protein 33A	VPS33A
Q15418	0	1	-0.324391	0.293011	-0.344952	0.118606	Ribosomal protein S6 kinase alpha-1	RPS6KA1
Q9BYK8	0	1	5.52206	7.27162e-05	1.44576	0.11874	Helicase with zinc finger domain 2	HELZ2
Q8TBC4	0	1	-0.216509	0.32889	-0.364439	0.118937	NEDD8-activating enzyme E1 catalytic subunit	UBA3
Q9UBG0	0	1	-0.684143	0.200065	-0.972388	0.118943	C-type mannose receptor 2	MRC2
P46087	0	1	-0.557857	0.00196173	-0.192899	0.118973	Probable 28S rRNA (cytosine(4447)-C(5))-methyltransferase	NOP2
Q9UBP6	0	1	0.052857	0.854505	0.409067	0.119209	tRNA (guanine-N(7)-)-methyltransferase	METTL1
Q8N8A2	0	1	-0.0776729	0.618884	-0.376985	0.119267	Serine/threonine-protein phosphatase 6 regulatory ankyrin repeat subunit B	ANKRD44
P18084	0	1	-0.369688	0.407916	-0.595889	0.119613	Integrin beta-5	ITGB5
Q15075	0	1	-0.290395	0.324333	-0.424301	0.119834	Early endosome antigen 1	EEA1
Q13325	0	1	3.1326	1.12325e-09	0.350051	0.11993	Interferon-induced protein with tetratricopeptide repeats 5	IFIT5
Q96HE7	0	1	0.12449	0.804064	0.414978	0.11995	ERO1-like protein alpha	ERO1L
Q13625	0	1	0.958887	0.0727739	0.657243	0.120159	Apoptosis-stimulating of p53 protein 2	TP53BP2
Q93050	0	1	-0.857245	0.0214432	-0.645596	0.120327	V-type proton ATPase 116 kDa subunit a isoform 1	ATP6V0A1
Q9H7D7	0	1	0.884777	0.0720618	0.896089	0.120549	WD repeat-containing protein 26	WDR26
Q14643	0	1	0.390164	0.306673	0.556044	0.120652	Inositol 1,4,5-trisphosphate receptor type 1	ITPR1
Q8WXI9	0	1	1.10806	0.200064	0.281616	0.120738	Transcriptional repressor p66-beta	GATAD2B
P50135	0	1	-0.38385	0.132762	-0.610033	0.120955	Histamine N-methyltransferase	HNMT
Q9UBU9	0	1	0.727901	0.172078	0.590545	0.120998	Nuclear RNA export factor 1	NXF1
P05109	0	1	-0.0855975	0.670668	-0.403882	0.121413	Protein S100-A8;Protein S100-A8, N-terminally processed	S100A8
P07741	0	1	-0.431762	0.405165	-0.60265	0.121634	Adenine phosphoribosyltransferase	APRT
Q12907	0	1	-0.229698	0.646096	-0.78458	0.122196	Vesicular integral-membrane protein VIP36	LMAN2
Q9BYD6	0	1	-0.171698	0.527168	-0.882518	0.122537	39S ribosomal protein L1, mitochondrial	MRPL1
P56381;Q5VTU8	0	1	0.101904	0.601754	0.227407	0.122551	ATP synthase subunit epsilon, mitochondrial;ATP synthase subunit epsilon-like protein, mitochondrial	ATP5E;ATP5EP2
Q13057	0	1	0.0617772	0.458368	0.196844	0.122597	Bifunctional coenzyme A synthase;Phosphopantetheine adenylyltransferase;Dephospho-CoA kinase	COASY
P31939	0	1	-0.311604	0.115682	-0.138828	0.122801	Bifunctional purine biosynthesis protein PURH;Phosphoribosylaminoimidazolecarboxamide formyltransferase;IMP cyclohydrolase	ATIC
Q9H3M7	0	1	#N/A	#N/A	-0.468252	0.122955	Thioredoxin-interacting protein	TXNIP
Q96N66	0	1	0.375505	0.0333535	0.253988	0.123078	Lysophospholipid acyltransferase 7	MBOAT7
Q9UKG1	0	1	0.34315	0.20175	-0.231612	0.123078	DCC-interacting protein 13-alpha	APPL1
Q13459	0	1	0.270317	0.173254	0.199084	0.123237	Unconventional myosin-IXb	MYO9B
P62993	0	1	-0.308091	0.428738	-0.541074	0.123988	Growth factor receptor-bound protein 2	GRB2
P02786	0	1	1.89099	0.00382379	0.768587	0.124497	Transferrin receptor protein 1;Transferrin receptor protein 1, serum form	TFRC
Q03252	0	1	0.649482	0.184348	0.611599	0.125008	Lamin-B2	LMNB2
O43252	0	1	-0.39138	0.111586	-0.373151	0.125013	Bifunctional 3-phosphoadenosine 5-phosphosulfate synthase 1;Sulfate adenylyltransferase;Adenylyl-sulfate kinase	PAPSS1
P30622	0	1	0.572617	0.0333306	0.317399	0.125037	CAP-Gly domain-containing linker protein 1	CLIP1
Q13561	0	1	-0.167493	0.514378	-0.553977	0.12515	Dynactin subunit 2	DCTN2
P62879	0	1	-0.364736	0.461131	-0.400283	0.125171	Guanine nucleotide-binding protein G(I)/G(S)/G(T) subunit beta-2	GNB2
P25787	0	1	-0.385064	0.0511455	-0.26875	0.125173	Proteasome subunit alpha type-2	PSMA2
Q6NXT6	0	1	0.0896013	0.490373	0.216736	0.125458	Transmembrane anterior posterior transformation protein 1 homolog	TAPT1
Q10567	0	1	-0.374005	0.330356	-0.426655	0.125541	AP-1 complex subunit beta-1	AP1B1
Q9BTW9	0	1	-0.263147	0.0738134	-0.382238	0.126121	Tubulin-specific chaperone D	TBCD
Q92615	0	1	0.181357	0.315269	0.210488	0.12625	La-related protein 4B	LARP4B
P15559	0	1	-0.127755	0.794134	0.834207	0.12671	NAD(P)H dehydrogenase [quinone] 1	NQO1
Q9BV40	0	1	-0.333543	0.283834	-0.573802	0.127019	Vesicle-associated membrane protein 8	VAMP8
Q9P2E9	0	1	0.459872	0.166463	0.481582	0.127288	Ribosome-binding protein 1	RRBP1
Q15942	0	1	0.55114	0.231322	0.418644	0.127344	Zyxin	ZYX
Q9H9A6	0	1	-0.0213462	0.951364	-0.437763	0.127501	Leucine-rich repeat-containing protein 40	LRRC40
O76021	0	1	0.559119	0.147829	0.37489	0.128041	Ribosomal L1 domain-containing protein 1	RSL1D1
Q7Z4Q2	0	1	0.205239	0.663013	0.692127	0.128192	HEAT repeat-containing protein 3	HEATR3
Q6NYC1	0	1	0.0802217	0.757147	0.674598	0.128282	Bifunctional arginine demethylase and lysyl-hydroxylase JMJD6	JMJD6
Q16134	0	1	-0.594874	0.0797784	-0.521715	0.128627	Electron transfer flavoprotein-ubiquinone oxidoreductase, mitochondrial	ETFDH
P58335	0	1	1.68988	0.00856661	0.587871	0.128668	Anthrax toxin receptor 2	ANTXR2
Q9H7N4	0	1	#N/A	#N/A	0.714937	0.128811	Splicing factor, arginine/serine-rich 19	SCAF1
O00391	0	1	-0.371672	0.109125	-0.215362	0.129049	Sulfhydryl oxidase 1	QSOX1
Q8N335	0	1	-0.15365	0.33535	-0.325395	0.129355	Glycerol-3-phosphate dehydrogenase 1-like protein	GPD1L
Q12979	0	1	-0.333301	0.075061	-0.251199	0.129458	Active breakpoint cluster region-related protein	ABR
Q96K17	0	1	-0.216779	0.357316	0.400668	0.129545	Transcription factor BTF3 homolog 4	BTF3L4
Q9NX46	0	1	0.29125	0.0274467	0.297475	0.129719	Poly(ADP-ribose) glycohydrolase ARH3	ADPRHL2
Q3MHD2	0	1	0.0531043	0.775484	0.430277	0.129838	Protein LSM12 homolog	LSM12
Q96JC1	0	1	0.00459413	0.977009	-0.43011	0.130042	Vam6/Vps39-like protein	VPS39
Q9P270	0	1	0.568241	0.294882	0.936465	0.1302	SLAIN motif-containing protein 2	SLAIN2
P78344	0	1	0.235049	0.168311	0.301367	0.130487	Eukaryotic translation initiation factor 4 gamma 2	EIF4G2
Q8WU79	0	1	0.210537	0.559275	-0.381721	0.13083	Stromal membrane-associated protein 2	SMAP2
Q709C8	0	1	-0.0978798	0.548936	-0.318963	0.131036	Vacuolar protein sorting-associated protein 13C	VPS13C
Q9Y4P8	0	1	-0.243464	0.219534	-0.35791	0.131376	WD repeat domain phosphoinositide-interacting protein 2	WIPI2
Q15165	0	1	-0.816308	0.0357881	-0.427726	0.131454	Serum paraoxonase/arylesterase 2	PON2
Q8N386	0	1	-1.25566	0.062431	-1.24617	0.131863	Leucine-rich repeat-containing protein 25	LRRC25
Q8NEB9	0	1	-0.115137	0.518178	0.20059	0.132098	Phosphatidylinositol 3-kinase catalytic subunit type 3	PIK3C3
Q03518	0	1	1.57193	4.57045e-07	0.280415	0.132291	Antigen peptide transporter 1	TAP1
Q7Z2T5	0	1	0.0910135	0.367268	-0.269942	0.132998	TRMT1-like protein	TRMT1L
Q07817	0	1	1.88032	0.0105894	0.446829	0.133019	Bcl-2-like protein 1	BCL2L1
P61769	0	1	1.2491	0.000150039	0.408532	0.133033	Beta-2-microglobulin;Beta-2-microglobulin form pI 5.3	B2M
E9PCH4;Q8TEU7	0	1	0.207685	0.581364	0.504085	0.133158	Rap guanine nucleotide exchange factor 6	RAPGEF6
P14324	0	1	0.309373	0.282586	0.419308	0.133159	Farnesyl pyrophosphate synthase	FDPS
O15118	0	1	-0.0218805	0.967973	0.706033	0.133219	Niemann-Pick C1 protein	NPC1
Q643R3	0	1	-0.624465	0.146071	-0.541467	0.133231	Lysophospholipid acyltransferase LPCAT4	LPCAT4
Q15813	0	1	-0.28467	0.209686	-0.229582	0.133676	Tubulin-specific chaperone E	TBCE
P35813	0	1	-0.300393	0.0305992	-0.183978	0.133686	Protein phosphatase 1A	PPM1A
O00757	0	1	-0.479359	0.390331	-0.627687	0.133761	Fructose-1,6-bisphosphatase isozyme 2	FBP2
Q9NY61	0	1	0.121105	0.32802	0.869814	0.134143	Protein AATF	AATF
Q16740	0	1	0.583112	0.269465	0.696301	0.134379	ATP-dependent Clp protease proteolytic subunit, mitochondrial	CLPP
P07737	0	1	-0.23402	0.393915	-0.16231	0.134687	Profilin-1	PFN1
Q9BRZ2	0	1	-0.00349298	0.982004	0.40489	0.134733	E3 ubiquitin-protein ligase TRIM56	TRIM56
Q53EU6	0	1	0.270074	0.433099	0.569176	0.134734	Glycerol-3-phosphate acyltransferase 3	AGPAT9
Q9P0V8	0	1	-0.987397	0.0509757	-0.942814	0.134793	SLAM family member 8	SLAMF8
P00813	0	1	0.612446	0.277577	-0.404378	0.134826	Adenosine deaminase	ADA
O00629	0	1	0.713325	0.0147092	0.433971	0.135476	Importin subunit alpha-3	KPNA4
P16050	0	1	-0.426273	0.160737	-0.488248	0.135751	Arachidonate 15-lipoxygenase	ALOX15
P40763	0	1	0.69683	0.237697	-1.0311	0.135856	Signal transducer and activator of transcription 3	STAT3
P05023	0	1	0.00600671	0.987262	0.357945	0.136503	Sodium/potassium-transporting ATPase subunit alpha-1	ATP1A1
Q96PP8	0	1	4.51598	2.30888e-05	-0.748359	0.137014	Guanylate-binding protein 5	GBP5
Q13619	0	1	0.305594	0.151513	0.354338	0.137593	Cullin-4A	CUL4A
P46108	0	1	0.707059	0.0190132	0.395836	0.137817	Adapter molecule crk	CRK
Q9NVZ3	0	1	-0.0269553	0.878569	-0.286956	0.138037	Adaptin ear-binding coat-associated protein 2	NECAP2
O43399	0	1	0.160722	0.810194	-0.961963	0.138236	Tumor protein D54	TPD52L2
Q9UBF2	0	1	-0.369573	0.46828	-0.507461	0.138639	Coatomer subunit gamma-2	COPG2
P14174	0	1	-0.126015	0.839318	0.650463	0.138832	Macrophage migration inhibitory factor	MIF
Q9H6Z4	0	1	0.436833	0.387686	0.324094	0.138888	Ran-binding protein 3	RANBP3
Q9BXP5	0	1	0.036805	0.843581	0.274367	0.139243	Serrate RNA effector molecule homolog	SRRT
P25942	0	1	1.74555	0.00201661	0.679637	0.139482	Tumor necrosis factor receptor superfamily member 5	CD40
Q92598	0	1	-0.0821636	0.596786	0.264209	0.139487	Heat shock protein 105 kDa	HSPH1
Q9UKM9	0	1	-0.0464375	0.904279	0.425041	0.139887	RNA-binding protein Raly	RALY
Q93091	0	1	#N/A	#N/A	-0.870582	0.139912	Ribonuclease K6	RNASE6
Q13247	0	1	0.0312493	0.931268	0.499962	0.140216	Serine/arginine-rich splicing factor 6	SRSF6
Q8N1G2	0	1	2.36842	2.47785e-05	0.331949	0.140521	Cap-specific mRNA (nucleoside-2-O-)-methyltransferase 1	CMTR1
P29466	0	1	-0.133998	0.519102	-0.3242	0.140584	Caspase-1;Caspase-1 subunit p20;Caspase-1 subunit p10	CASP1
Q9UKF6	0	1	-0.377186	0.436872	-0.502567	0.140593	Cleavage and polyadenylation specificity factor subunit 3	CPSF3
P10809	0	1	-0.243889	0.0858117	0.216836	0.140687	60 kDa heat shock protein, mitochondrial	HSPD1
Q04917	0	1	0.299815	0.15602	0.316936	0.140761	14-3-3 protein eta	YWHAH
P18669	0	1	0.37203	0.124732	0.202739	0.140912	Phosphoglycerate mutase 1	PGAM1
Q92570	0	1	2.91446	0.00079029	1.1765	0.14131	Nuclear receptor subfamily 4 group A member 3	NR4A3
P09012	0	1	0.383442	0.311458	0.358746	0.141582	U1 small nuclear ribonucleoprotein A	SNRPA
O94903	0	1	-0.207169	0.116532	-0.339934	0.142479	Proline synthase co-transcribed bacterial homolog protein	PROSC
P61026	0	1	0.214318	0.337314	0.153086	0.142736	Ras-related protein Rab-10	RAB10
P43405	0	1	-0.381252	0.202137	-0.479907	0.143003	Tyrosine-protein kinase SYK	SYK
P43353	0	1	-0.682748	0.00128825	-0.400299	0.143466	Aldehyde dehydrogenase family 3 member B1	ALDH3B1
Q8N2K0	0	1	-0.0719724	0.754905	-0.332711	0.143529	Monoacylglycerol lipase ABHD12	ABHD12
P53667	0	1	-1.28464	0.00719504	-0.465262	0.144097	LIM domain kinase 1	LIMK1
O75190	0	1	1.39955	0.082313	0.778435	0.144491	DnaJ homolog subfamily B member 6	DNAJB6
P14866	0	1	-0.239678	0.282784	-0.357713	0.144502	Heterogeneous nuclear ribonucleoprotein L	HNRNPL
P34910	0	1	0.347645	0.350969	0.394623	0.144507	Protein EVI2B	EVI2B
Q9H2M9	0	1	0.267442	0.171449	0.202181	0.144605	Rab3 GTPase-activating protein non-catalytic subunit	RAB3GAP2
Q07666	0	1	0.651562	0.280087	0.53348	0.145109	KH domain-containing, RNA-binding, signal transduction-associated protein 1	KHDRBS1
P30536	0	1	-0.358996	0.636358	-0.821358	0.14514	Translocator protein	TSPO
O14545	0	1	1.80791	8.05597e-05	0.556157	0.145163	TRAF-type zinc finger domain-containing protein 1	TRAFD1
P14406	0	1	-0.367406	0.541991	-0.65826	0.14532	Cytochrome c oxidase subunit 7A2, mitochondrial	COX7A2
Q9Y2W1	0	1	0.392944	0.212674	0.296078	0.145321	Thyroid hormone receptor-associated protein 3	THRAP3
Q05655	0	1	0.249021	0.0137511	0.172913	0.145408	Protein kinase C delta type;Protein kinase C delta type regulatory subunit;Protein kinase C delta type catalytic subunit	PRKCD
Q13009	0	1	0.291969	0.101204	0.354608	0.14594	T-lymphoma invasion and metastasis-inducing protein 1	TIAM1
Q05086	0	1	-0.105142	0.665677	-0.139982	0.146356	Ubiquitin-protein ligase E3A	UBE3A
Q9UH62	0	1	0.295088	0.0802857	0.545483	0.146496	Armadillo repeat-containing X-linked protein 3	ARMCX3
Q96G23	0	1	0.37464	0.0282093	0.3601	0.146899	Ceramide synthase 2	CERS2
Q99943	0	1	-1.14831	0.0278431	-0.715642	0.147482	1-acyl-sn-glycerol-3-phosphate acyltransferase alpha	AGPAT1
P52790	0	1	-0.359782	0.338771	-0.387928	0.147682	Hexokinase-3	HK3
P20591	0	1	7.5094	5.12106e-05	2.67684	0.147715	Interferon-induced GTP-binding protein Mx1;Interferon-induced GTP-binding protein Mx1, N-terminally processed	MX1
Q12849	0	1	1.34241	0.00167586	0.488841	0.147971	G-rich sequence factor 1	GRSF1
P33527	0	1	-0.080094	0.667034	0.275894	0.148109	Multidrug resistance-associated protein 1	ABCC1
O60828	0	1	0.328147	0.614637	0.709271	0.148408	Polyglutamine-binding protein 1	PQBP1
Q9BXS5	0	1	0.23854	0.493177	0.150385	0.148593	AP-1 complex subunit mu-1	AP1M1
Q8WZ82	0	1	-0.0626284	0.688044	-0.337009	0.148622	Ovarian cancer-associated gene 2 protein	OVCA2
Q9H0D6	0	1	0.0017641	0.995928	0.341753	0.148866	5-3 exoribonuclease 2	XRN2
P50995	0	1	-0.400068	0.245041	-0.197573	0.149029	Annexin A11	ANXA11
Q9Y394	0	1	0.445599	0.394119	-0.808388	0.149056	Dehydrogenase/reductase SDR family member 7	DHRS7
Q9H3S4	0	1	-0.298496	0.219405	-0.564792	0.149317	Thiamin pyrophosphokinase 1	TPK1
Q9BQ39	0	1	0.596507	0.0873053	0.502291	0.149336	ATP-dependent RNA helicase DDX50	DDX50
Q9UJA5	0	1	-0.037791	0.898953	0.452709	0.149768	tRNA (adenine(58)-N(1))-methyltransferase non-catalytic subunit TRM6	TRMT6
O95340	0	1	0.000198429	0.999741	-0.359613	0.15034	Bifunctional 3-phosphoadenosine 5-phosphosulfate synthase 2;Sulfate adenylyltransferase;Adenylyl-sulfate kinase	PAPSS2
P54727	0	1	0.174832	0.449608	-0.202034	0.150748	UV excision repair protein RAD23 homolog B	RAD23B
Q9Y5X1	0	1	0.616055	0.103185	0.498319	0.150977	Sorting nexin-9	SNX9
Q12882	0	1	-0.344324	0.427942	-0.57617	0.151103	Dihydropyrimidine dehydrogenase [NADP(+)]	DPYD
P68032;P63267;P62736	0	1	-0.887779	0.301797	-1.08221	0.151775	Actin, alpha cardiac muscle 1;Actin, gamma-enteric smooth muscle;Actin, aortic smooth muscle	ACTC1;ACTG2;ACTA2
Q9NRW7	0	1	-0.0649789	0.774174	-0.594664	0.152741	Vacuolar protein sorting-associated protein 45	VPS45
P31153	0	1	-0.47438	0.00388663	-0.158038	0.152745	S-adenosylmethionine synthase isoform type-2	MAT2A
O75153	0	1	-0.139543	0.601343	0.558399	0.152857	Clustered mitochondria protein homolog	CLUH
Q9Y3D9	0	1	0.51439	0.255461	0.550659	0.153147	28S ribosomal protein S23, mitochondrial	MRPS23
Q9UPY8	0	1	0.294177	0.399553	0.659036	0.153213	Microtubule-associated protein RP/EB family member 3	MAPRE3
Q9UBV8	0	1	0.15057	0.535683	-0.468986	0.153386	Peflin	PEF1
Q13422	0	1	1.35371	0.0119999	0.371707	0.15339	DNA-binding protein Ikaros	IKZF1
P53582	0	1	-0.248301	0.314947	-0.506548	0.153582	Methionine aminopeptidase 1	METAP1
Q9UJZ1	0	1	-0.263123	0.358165	-0.264776	0.153597	Stomatin-like protein 2, mitochondrial	STOML2
Q9Y520	0	1	0.164498	0.693262	0.431711	0.15536	Protein PRRC2C	PRRC2C
Q5QJ74	0	1	-0.132891	0.453012	-0.264671	0.155501	Tubulin-specific chaperone cofactor E-like protein	TBCEL
Q9Y2Z0	0	1	0.283205	0.224043	0.218587	0.155508	Suppressor of G2 allele of SKP1 homolog	SUGT1
Q96P70	0	1	-0.464402	0.478157	-0.674477	0.155557	Importin-9	IPO9
Q5EBM0	0	1	5.78425	5.34743e-05	1.8367	0.155674	UMP-CMP kinase 2, mitochondrial	CMPK2
P62995	0	1	0.134147	0.716768	0.39764	0.155695	Transformer-2 protein homolog beta	TRA2B
P16284	0	1	-0.225901	0.444024	-0.428235	0.156054	Platelet endothelial cell adhesion molecule	PECAM1
Q9H3K6	0	1	-0.184174	0.338249	-0.184606	0.156512	BolA-like protein 2	BOLA2
Q9BXB4	0	1	-0.72344	0.048215	-0.389151	0.156521	Oxysterol-binding protein-related protein 11	OSBPL11
Q9ULH1	0	1	0.514034	0.13242	0.341931	0.156636	Arf-GAP with SH3 domain, ANK repeat and PH domain-containing protein 1	ASAP1
Q15428	0	1	0.260779	0.56448	0.439742	0.156753	Splicing factor 3A subunit 2	SF3A2
Q9BRX2	0	1	#N/A	#N/A	0.376412	0.157508	Protein pelota homolog	PELO
P49792	0	1	-0.0533531	0.697972	0.169396	0.157646	E3 SUMO-protein ligase RanBP2	RANBP2
P10620	0	1	0.07164	0.910742	0.555201	0.157698	Microsomal glutathione S-transferase 1	MGST1
Q96P47	0	1	0.0236435	0.86423	0.181914	0.157741	Arf-GAP with GTPase, ANK repeat and PH domain-containing protein 3	AGAP3
P63162;P14678	0	1	-0.550239	0.138527	-0.401098	0.157895	Small nuclear ribonucleoprotein-associated protein N;Small nuclear ribonucleoprotein-associated proteins B and B	SNRPN;SNRPB
Q9H270	0	1	-0.06941	0.629658	-0.118098	0.15796	Vacuolar protein sorting-associated protein 11 homolog	VPS11
Q9P015	0	1	-0.392808	0.199791	-0.333583	0.15833	39S ribosomal protein L15, mitochondrial	MRPL15
O75251	0	1	-0.312407	0.237978	-0.353418	0.1586	NADH dehydrogenase [ubiquinone] iron-sulfur protein 7, mitochondrial	NDUFS7
Q08722	0	1	-0.410146	0.54814	-0.587149	0.158628	Leukocyte surface antigen CD47	CD47
Q6UN15;A0A0B4J203	0	1	0.247094	0.409858	0.324035	0.158767	Pre-mRNA 3-end-processing factor FIP1	FIP1L1
P26447	0	1	-0.674816	0.0365032	-0.586709	0.159208	Protein S100-A4	S100A4
Q96KA5	0	1	-0.0771752	0.649871	-0.529622	0.159529	Cleft lip and palate transmembrane protein 1-like protein	CLPTM1L
P78356	0	1	0.280038	0.377869	0.203243	0.159613	Phosphatidylinositol 5-phosphate 4-kinase type-2 beta	PIP4K2B
O94874	0	1	-0.0856785	0.452187	-0.219347	0.160037	E3 UFM1-protein ligase 1	UFL1
O60841	0	1	-0.0604707	0.673069	0.113135	0.160502	Eukaryotic translation initiation factor 5B	EIF5B
Q9UNN5	0	1	-0.356081	0.108808	-0.207621	0.160919	FAS-associated factor 1	FAF1
P07305	0	1	1.40719	0.0779363	0.786332	0.161101	Histone H1.0;Histone H1.0, N-terminally processed	H1F0
P48637	0	1	0.0288214	0.81278	-0.174139	0.161446	Glutathione synthetase	GSS
P36969	0	1	-0.0990659	0.801002	-0.511977	0.161622	Phospholipid hydroperoxide glutathione peroxidase, mitochondrial	GPX4
Q8IVH4	0	1	0.276115	0.356656	0.363235	0.161812	Methylmalonic aciduria type A protein, mitochondrial	MMAA
Q9GZN8	0	1	-0.758754	0.0181213	-0.339636	0.161857	UPF0687 protein C20orf27	C20orf27
P51532	0	1	0.0688174	0.826574	0.458525	0.161934	Transcription activator BRG1	SMARCA4
P18077	0	1	0.0150357	0.922301	0.418469	0.162421	60S ribosomal protein L35a	RPL35A
O76003	0	1	-0.06091	0.865087	0.277721	0.162595	Glutaredoxin-3	GLRX3
Q9UBN7	0	1	0.0936675	0.589582	-0.337658	0.16266	Histone deacetylase 6	HDAC6
P20701	0	1	-0.47784	0.169958	-0.449002	0.163061	Integrin alpha-L	ITGAL
Q6ZT21	0	1	-0.81573	0.0523179	-0.380755	0.163206	Transmembrane protein with metallophosphoesterase domain	TMPPE
O75832	0	1	0.655232	0.000709121	0.360434	0.163597	26S proteasome non-ATPase regulatory subunit 10	PSMD10
Q9Y263	0	1	-0.194404	0.376453	-0.321857	0.163754	Phospholipase A-2-activating protein	PLAA
P62917	0	1	0.157155	0.383301	0.219071	0.164212	60S ribosomal protein L8	RPL8
P05556	0	1	-0.297466	0.112069	-0.226197	0.164256	Integrin beta-1	ITGB1
Q96N67	0	1	-0.263008	0.257568	-0.47734	0.164446	Dedicator of cytokinesis protein 7	DOCK7
Q16181	0	1	-0.326088	0.230643	-0.152132	0.164516	Septin-7	7-Sep
P02747	0	1	-1.50202	0.0174929	-0.498248	0.164764	Complement C1q subcomponent subunit C	C1QC
I3L0E3;Q9Y2R5	0	1	-0.0801751	0.849158	-0.537436	0.164812	28S ribosomal protein S17, mitochondrial	hCG_1984214;MRPS17
Q9Y2I8	0	1	-0.177284	0.0633779	-0.187446	0.165399	WD repeat-containing protein 37	WDR37
Q9UPN7	0	1	-0.148866	0.476276	-0.175443	0.165975	Serine/threonine-protein phosphatase 6 regulatory subunit 1	PPP6R1
P06744	0	1	-0.237456	0.255332	0.21865	0.166035	Glucose-6-phosphate isomerase	GPI
Q9H444	0	1	0.593923	0.0483806	0.447872	0.166103	Charged multivesicular body protein 4b	CHMP4B
Q712K3	0	1	-0.284632	0.306171	-0.253443	0.16636	Ubiquitin-conjugating enzyme E2 R2	UBE2R2
O75937	0	1	-0.453503	0.18035	-0.440943	0.166532	DnaJ homolog subfamily C member 8	DNAJC8
Q6UWF3	0	1	-0.727596	0.0823934	-0.595701	0.166584	SLP adapter and CSK-interacting membrane protein	SCIMP
P62942	0	1	-0.249857	0.246037	-0.202427	0.166586	Peptidyl-prolyl cis-trans isomerase FKBP1A	FKBP1A
P08574	0	1	0.128146	0.250732	0.249677	0.166841	Cytochrome c1, heme protein, mitochondrial	CYC1
V9GY48;Q8N5A5	0	1	0.210502	0.0515699	0.391094	0.166854	Zinc finger CCCH-type with G patch domain-containing protein	ZGPAT
Q9GZT8	0	1	-0.709049	0.0725777	-0.331293	0.166901	NIF3-like protein 1	NIF3L1
P23526	0	1	-0.300956	0.174426	-0.311721	0.167282	Adenosylhomocysteinase	AHCY
Q9Y217	0	1	-0.131275	0.348957	-0.25865	0.167334	Myotubularin-related protein 6	MTMR6
P52566	0	1	-0.176184	0.53274	-0.411223	0.167509	Rho GDP-dissociation inhibitor 2	ARHGDIB
P10253	0	1	-0.22671	0.444558	-0.266977	0.1681	Lysosomal alpha-glucosidase;76 kDa lysosomal alpha-glucosidase;70 kDa lysosomal alpha-glucosidase	GAA
P61158	0	1	-0.109958	0.72311	-0.233318	0.169474	Actin-related protein 3	ACTR3
P61916	0	1	-0.896295	0.144888	-0.619	0.169553	Epididymal secretory protein E1	NPC2
Q02978	0	1	-0.0144128	0.933258	0.22115	0.169558	Mitochondrial 2-oxoglutarate/malate carrier protein	SLC25A11
P53396	0	1	-0.0640177	0.80408	-0.0875429	0.169582	ATP-citrate synthase	ACLY
Q15833	0	1	-0.197538	0.529146	-0.402819	0.169593	Syntaxin-binding protein 2	STXBP2
P35611	0	1	-0.350625	0.228639	0.275863	0.169911	Alpha-adducin	ADD1
Q96EM0	0	1	-0.666547	0.0180791	-0.428652	0.170074	Trans-3-hydroxy-L-proline dehydratase	L3HYPDH
P51452	0	1	-0.17049	0.414855	-0.249167	0.170313	Dual specificity protein phosphatase 3	DUSP3
P51159	0	1	0.359205	0.243956	0.301293	0.170608	Ras-related protein Rab-27A	RAB27A
P40227	0	1	-0.046007	0.476979	0.102507	0.171141	T-complex protein 1 subunit zeta	CCT6A
Q9NXD2	0	1	-0.500757	0.130711	-0.4657	0.171269	Myotubularin-related protein 10	MTMR10
Q9BQE5	0	1	0.828224	0.0234854	0.512782	0.171912	Apolipoprotein L2	APOL2
Q9NZK5	0	1	-0.472162	0.21823	-0.534902	0.172137	Adenosine deaminase CECR1	CECR1
P26639	0	1	0.312948	0.194966	0.290534	0.172163	Threonine--tRNA ligase, cytoplasmic	TARS
Q8NFC6	0	1	-0.270596	0.590242	-0.313869	0.17246	Biorientation of chromosomes in cell division protein 1-like 1	BOD1L1
Q15762	0	1	0.200618	0.763409	-0.848997	0.172701	CD226 antigen	CD226
Q99798	0	1	-0.238992	0.469539	-0.301612	0.172792	Aconitate hydratase, mitochondrial	ACO2
Q9P2X3	0	1	-0.00296038	0.988837	-0.253645	0.173064	Protein IMPACT	IMPACT
O43823	0	1	0.262276	0.654145	0.615337	0.173587	A-kinase anchor protein 8	AKAP8
Q5JSL3	0	1	-0.696111	0.0378153	-0.351709	0.173641	Dedicator of cytokinesis protein 11	DOCK11
Q15233	0	1	0.16007	0.587236	0.248303	0.17376	Non-POU domain-containing octamer-binding protein	NONO
P06756	0	1	1.09343	0.0828826	0.782314	0.174512	Integrin alpha-V;Integrin alpha-V heavy chain;Integrin alpha-V light chain	ITGAV
P78527	0	1	-0.225719	0.49185	-0.324993	0.17514	DNA-dependent protein kinase catalytic subunit	PRKDC
Q9Y2I7	0	1	-0.271758	0.261687	-0.256736	0.175379	1-phosphatidylinositol 3-phosphate 5-kinase	PIKFYVE
O60888	0	1	-0.338233	0.340628	-0.48537	0.17538	Protein CutA	CUTA
P52788	0	1	0.425805	0.0195507	0.205966	0.175519	Spermine synthase	SMS
Q9NYF8	0	1	0.25979	0.318954	0.234834	0.175896	Bcl-2-associated transcription factor 1	BCLAF1
P01891	0	1	1.59768	0.00217975	0.456757	0.176291	HLA class I histocompatibility antigen, A-68 alpha chain	HLA-A
P31949	0	1	-0.229103	0.591062	-0.603562	0.176497	Protein S100-A11;Protein S100-A11, N-terminally processed	S100A11
O95544	0	1	2.70664	0.00178112	0.858346	0.176679	NAD kinase	NADK
Q9UIB8	0	1	-0.864379	0.00725794	-0.315467	0.177049	SLAM family member 5	CD84
Q04323	0	1	-0.215518	0.450394	-0.244811	0.177158	UBX domain-containing protein 1	UBXN1
Q9BS26	0	1	-0.142436	0.470823	-0.20998	0.17729	Endoplasmic reticulum resident protein 44	ERP44
P48200	0	1	0.743966	0.102641	0.592134	0.177521	Iron-responsive element-binding protein 2	IREB2
Q9UHW9	0	1	#N/A	#N/A	0.868701	0.177688	Solute carrier family 12 member 6	SLC12A6
Q14914	0	1	0.12282	0.794793	0.529	0.17776	Prostaglandin reductase 1	PTGR1
P28845	0	1	1.03328	0.184644	0.984573	0.178163	Corticosteroid 11-beta-dehydrogenase isozyme 1	HSD11B1
P17612	0	1	-0.0402911	0.819541	-0.256825	0.178425	cAMP-dependent protein kinase catalytic subunit alpha	PRKACA
O95319	0	1	0.122284	0.628094	0.284802	0.178567	CUGBP Elav-like family member 2	CELF2
Q13428	0	1	0.411141	0.433324	0.469223	0.179184	Treacle protein	TCOF1
Q92572	0	1	0.335966	0.363032	0.275332	0.179554	AP-3 complex subunit sigma-1	AP3S1
P48735	0	1	-0.471863	0.176039	-0.41093	0.17964	Isocitrate dehydrogenase [NADP], mitochondrial	IDH2
Q7Z5R6	0	1	-0.160161	0.405669	-0.292733	0.179673	Amyloid beta A4 precursor protein-binding family B member 1-interacting protein	APBB1IP
P07814	0	1	-0.129294	0.333202	-0.119303	0.179796	Bifunctional glutamate/proline--tRNA ligase;Glutamate--tRNA ligase;Proline--tRNA ligase	EPRS
P51580	0	1	-0.286468	0.554456	-0.657646	0.179914	Thiopurine S-methyltransferase	TPMT
Q8N7H5	0	1	#N/A	#N/A	0.183016	0.180127	RNA polymerase II-associated factor 1 homolog	PAF1
P12270	0	1	0.15295	0.367559	0.147539	0.180145	Nucleoprotein TPR	TPR
O00754	0	1	-0.250605	0.182325	-0.22351	0.180249	Lysosomal alpha-mannosidase;Lysosomal alpha-mannosidase A peptide;Lysosomal alpha-mannosidase B peptide;Lysosomal alpha-mannosidase C peptide;Lysosomal alpha-mannosidase D peptide;Lysosomal alpha-mannosidase E peptide	MAN2B1
O60885	0	1	0.0375075	0.907309	0.304325	0.180381	Bromodomain-containing protein 4	BRD4
Q9UJ68	0	1	0.402775	0.0214006	-0.399462	0.180583	Mitochondrial peptide methionine sulfoxide reductase	MSRA
O15397	0	1	-0.378367	0.295627	-0.43879	0.180834	Importin-8	IPO8
P02745	0	1	#N/A	#N/A	0.872158	0.181109	Complement C1q subcomponent subunit A	C1QA
Q96T60	0	1	#N/A	#N/A	0.353361	0.181582	Bifunctional polynucleotide phosphatase/kinase;Polynucleotide 3-phosphatase;Polynucleotide 5-hydroxyl-kinase	PNKP
Q96A49	0	1	-0.0452189	0.878691	-0.344354	0.181659	Synapse-associated protein 1	SYAP1
P53634	0	1	-0.843601	0.151237	-0.87495	0.182269	Dipeptidyl peptidase 1;Dipeptidyl peptidase 1 exclusion domain chain;Dipeptidyl peptidase 1 heavy chain;Dipeptidyl peptidase 1 light chain	CTSC
P60981	0	1	-0.331249	0.623808	0.503711	0.1823	Destrin	DSTN
P30041	0	1	0.0375437	0.73075	0.23694	0.182723	Peroxiredoxin-6	PRDX6
O75122	0	1	0.143341	0.433351	-0.123238	0.183242	CLIP-associating protein 2	CLASP2
P02792	0	1	-0.54453	0.0112717	-0.348142	0.183372	Ferritin light chain	FTL
Q99877	0	1	0.425374	0.399386	0.551568	0.183712	Histone H2B type 1-N	HIST1H2BN
Q96AB3	0	1	0.0854422	0.692594	0.270306	0.183725	Isochorismatase domain-containing protein 2, mitochondrial	ISOC2
Q92785	0	1	0.426728	0.315141	0.534064	0.183913	Zinc finger protein ubi-d4	DPF2
O14683	0	1	-0.307892	0.362201	0.404192	0.184167	Tumor protein p53-inducible protein 11	TP53I11
P49790	0	1	0.419196	0.401653	0.550672	0.184484	Nuclear pore complex protein Nup153	NUP153
Q96HD1	0	1	-0.0259702	0.968184	0.849922	0.184516	Cysteine-rich with EGF-like domain protein 1	CRELD1
G3V599;O15320;Q96PC5	0	1	1.15133	0.308477	0.821571	0.184804	cTAGE family member 5;Melanoma inhibitory activity protein 2	CTAGE5;MIA2
P62341	0	1	0.913059	0.00863221	0.733643	0.185289	Selenoprotein T	SELT
Q7Z3C6	0	1	0.168576	0.565647	0.331141	0.185494	Autophagy-related protein 9A	ATG9A
Q9GZN7	0	1	-0.30973	0.100667	-0.346078	0.185514	Protein rogdi homolog	ROGDI
Q13884	0	1	0.295036	0.341184	0.318481	0.185731	Beta-1-syntrophin	SNTB1
Q96KR1	0	1	0.758522	0.30291	0.737667	0.185791	Zinc finger RNA-binding protein	ZFR
Q6PI48	0	1	-0.414458	0.0183157	-0.178347	0.185962	Aspartate--tRNA ligase, mitochondrial	DARS2
P04066	0	1	-0.734865	0.0458225	-0.66304	0.186019	Tissue alpha-L-fucosidase	FUCA1
O95299	0	1	-0.442667	0.25916	-0.457801	0.186146	NADH dehydrogenase [ubiquinone] 1 alpha subcomplex subunit 10, mitochondrial	NDUFA10
P36551	0	1	-0.45797	0.0121447	-0.174069	0.187515	Oxygen-dependent coproporphyrinogen-III oxidase, mitochondrial	CPOX
Q9BYM8	0	1	0.133938	0.476217	-0.209942	0.187628	RanBP-type and C3HC4-type zinc finger-containing protein 1	RBCK1
P46379	0	1	-0.392048	0.11013	-0.27092	0.187676	Large proline-rich protein BAG6	BAG6
B0I1T2	0	1	1.46041	0.00272736	0.397071	0.187778	Unconventional myosin-Ig;Minor histocompatibility antigen HA-2	MYO1G
Q96PK6	0	1	0.361243	0.46044	0.427185	0.187976	RNA-binding protein 14	RBM14
P45973	0	1	#N/A	#N/A	-0.286998	0.188368	Chromobox protein homolog 5	CBX5
Q5T8P6	0	1	0.340217	0.525035	0.502331	0.188823	RNA-binding protein 26	RBM26
P63241;Q9GZV4;Q6IS14	0	1	-0.206918	0.497215	-0.233886	0.189136	Eukaryotic translation initiation factor 5A-1;Eukaryotic translation initiation factor 5A-2;Eukaryotic translation initiation factor 5A-1-like	EIF5A;EIF5A2;EIF5AL1
Q5K4L6	0	1	-0.343879	0.0339537	-0.25334	0.189228	Long-chain fatty acid transport protein 3	SLC27A3
Q92974	0	1	0.684705	0.00198507	0.252381	0.189975	Rho guanine nucleotide exchange factor 2	ARHGEF2
P62277	0	1	-0.673452	0.360788	-0.439564	0.19017	40S ribosomal protein S13	RPS13
Q9UFN0	0	1	-0.15038	0.563813	-0.29192	0.19061	Protein NipSnap homolog 3A	NIPSNAP3A
Q08170	0	1	0.245737	0.402347	0.255251	0.190617	Serine/arginine-rich splicing factor 4	SRSF4
P38117	0	1	-0.321381	0.0315741	-0.233572	0.190904	Electron transfer flavoprotein subunit beta	ETFB
Q1KMD3;H3BQZ7	0	1	-0.221081	0.0600702	-0.117388	0.192106	Heterogeneous nuclear ribonucleoprotein U-like protein 2	HNRNPUL2;HNRNPUL2-BSCL2
P52948	0	1	0.210922	0.411689	0.207703	0.192749	Nuclear pore complex protein Nup98-Nup96;Nuclear pore complex protein Nup98;Nuclear pore complex protein Nup96	NUP98
Q9C0C9	0	1	-0.0541483	0.649756	-0.278365	0.192779	E2/E3 hybrid ubiquitin-protein ligase UBE2O	UBE2O
P29590	0	1	1.71711	7.89325e-06	0.256451	0.192791	Protein PML	PML
Q96ST3	0	1	-0.049683	0.813461	0.382984	0.192873	Paired amphipathic helix protein Sin3a	SIN3A
Q14012	0	1	-0.120598	0.684037	-0.286591	0.192881	Calcium/calmodulin-dependent protein kinase type 1	CAMK1
P30049	0	1	1.01865	0.203943	1.1968	0.192913	ATP synthase subunit delta, mitochondrial	ATP5D
Q9P2N5;U3KPZ7	0	1	0.975853	0.183525	0.631832	0.192976	RNA-binding protein 27	RBM27
Q9Y4L1	0	1	0.15048	0.401033	0.289765	0.193109	Hypoxia up-regulated protein 1	HYOU1
P07858	0	1	-1.10288	0.0579438	-0.475437	0.193678	Cathepsin B;Cathepsin B light chain;Cathepsin B heavy chain	CTSB
Q9NSE4	0	1	-0.428016	0.158333	-0.229609	0.193779	Isoleucine--tRNA ligase, mitochondrial	IARS2
Q8NC51	0	1	0.502872	0.284341	0.674164	0.194157	Plasminogen activator inhibitor 1 RNA-binding protein	SERBP1
P09543	0	1	0.812463	0.00102704	-0.279133	0.19435	2,3-cyclic-nucleotide 3-phosphodiesterase	CNP
Q15771	0	1	2.69184	0.00470277	0.858868	0.195037	Ras-related protein Rab-30	RAB30
P83881;H7BZ11	0	1	0.059113	0.886524	0.517355	0.19532	60S ribosomal protein L36a	RPL36A;RPL36A-HNRNPH2
P05107	0	1	-0.669299	0.0324758	-0.403953	0.195417	Integrin beta-2	ITGB2
Q9H0U4;Q92928	0	1	-0.21262	0.236979	-0.166625	0.195481	Ras-related protein Rab-1B;Putative Ras-related protein Rab-1C	RAB1B;RAB1C
P50452	0	1	0.939408	0.0230138	0.37293	0.196369	Serpin B8	SERPINB8
Q9UBT2	0	1	0.102946	0.701402	0.326995	0.196441	SUMO-activating enzyme subunit 2	UBA2
P49585	0	1	-0.292194	0.0604217	0.25983	0.1968	Choline-phosphate cytidylyltransferase A	PCYT1A
P00352	0	1	-0.163801	0.632207	-0.554544	0.196839	Retinal dehydrogenase 1	ALDH1A1
P52272	0	1	0.450715	0.388329	0.400698	0.197274	Heterogeneous nuclear ribonucleoprotein M	HNRNPM
Q8N1B4	0	1	-0.192287	0.420606	-0.173706	0.198069	Vacuolar protein sorting-associated protein 52 homolog	VPS52
Q16666	0	1	-0.0956861	0.624311	-0.340265	0.19818	Gamma-interferon-inducible protein 16	IFI16
Q3ZCM7	0	1	-0.622621	0.453628	-0.700954	0.198196	Tubulin beta-8 chain	TUBB8
Q9H4A4	0	1	-0.123442	0.551839	-0.17364	0.198369	Aminopeptidase B	RNPEP
P46736	0	1	-0.56348	0.0623651	-0.255496	0.198377	Lys-63-specific deubiquitinase BRCC36	BRCC3
Q12965	0	1	-0.123616	0.405671	0.135554	0.198418	Unconventional myosin-Ie	MYO1E
Q9UKK9	0	1	-0.551977	0.000106432	-0.348544	0.198588	ADP-sugar pyrophosphatase	NUDT5
Q96FN4	0	1	-0.399142	0.26635	-0.510166	0.199034	Copine-2	CPNE2
A0A0A6YYH1;Q7Z6K5	0	1	-0.655967	0.109369	-0.665554	0.199285	Arpin	C15orf38-AP3S2;ARPIN
Q9UQ35	0	1	0.42797	0.500788	0.622767	0.19931	Serine/arginine repetitive matrix protein 2	SRRM2
O95219	0	1	-0.651514	0.0121914	-0.2232	0.199762	Sorting nexin-4	SNX4
O43633	0	1	-0.436585	0.125282	-0.405246	0.199816	Charged multivesicular body protein 2a	CHMP2A
P18583	0	1	0.103664	0.852263	0.562017	0.20036	Protein SON	SON
Q16401	0	1	-0.431995	0.167662	-0.203937	0.2007	26S proteasome non-ATPase regulatory subunit 5	PSMD5
P50579	0	1	-0.120709	0.670595	-0.875711	0.201604	Methionine aminopeptidase 2	METAP2
P14735	0	1	-0.139831	0.603138	0.305738	0.201657	Insulin-degrading enzyme	IDE
Q15154	0	1	-0.810864	0.019025	-0.393803	0.201672	Pericentriolar material 1 protein	PCM1
Q86YV9	0	1	-0.221831	0.388962	-0.341015	0.201822	Hermansky-Pudlak syndrome 6 protein	HPS6
Q9BVG4	0	1	-0.477296	0.301795	-0.287119	0.202032	Protein PBDC1	PBDC1
P07203	0	1	-0.329179	0.287836	-0.462073	0.20217	Glutathione peroxidase 1	GPX1
P15374	0	1	-0.0341064	0.873548	-0.257362	0.202175	Ubiquitin carboxyl-terminal hydrolase isozyme L3	UCHL3
Q9BUN8	0	1	0.196006	0.630997	0.352956	0.202222	Derlin-1	DERL1
P61254;J3QQQ9	0	1	0.26718	0.296407	0.228366	0.202336	60S ribosomal protein L26	RPL26
Q93034	0	1	-0.208708	0.232664	0.219825	0.202978	Cullin-5	CUL5
P07437	0	1	-0.187879	0.145151	-0.0986596	0.203326	Tubulin beta chain	TUBB
Q9Y6D5	0	1	0.155549	0.448284	0.21235	0.203578	Brefeldin A-inhibited guanine nucleotide-exchange protein 2	ARFGEF2
P55160	0	1	-0.117786	0.342517	-0.175718	0.203616	Nck-associated protein 1-like	NCKAP1L
P62253	0	1	-0.114536	0.735788	-0.472425	0.204157	Ubiquitin-conjugating enzyme E2 G1;Ubiquitin-conjugating enzyme E2 G1, N-terminally processed	UBE2G1
P48739	0	1	0.53036	0.0452525	0.328989	0.204198	Phosphatidylinositol transfer protein beta isoform	PITPNB
P49458	0	1	-0.273238	0.102599	-0.354874	0.20433	Signal recognition particle 9 kDa protein	SRP9
Q92614	0	1	-0.25814	0.0770143	-0.164068	0.205152	Unconventional myosin-XVIIIa	MYO18A
O75306	0	1	-0.925454	0.250826	-0.824971	0.205623	NADH dehydrogenase [ubiquinone] iron-sulfur protein 2, mitochondrial	NDUFS2
O00233	0	1	-0.0266877	0.923243	-0.299475	0.205741	26S proteasome non-ATPase regulatory subunit 9	PSMD9
Q9BTT0	0	1	-0.63098	0.253409	-0.354509	0.205792	Acidic leucine-rich nuclear phosphoprotein 32 family member E	ANP32E
Q96JI7	0	1	0.127877	0.822493	-0.373214	0.206822	Spatacsin	SPG11
Q9HAB8	0	1	0.189419	0.330922	0.217448	0.207306	Phosphopantothenate--cysteine ligase	PPCS
Q9H2U1	0	1	-0.115231	0.724307	-0.387414	0.207319	ATP-dependent RNA helicase DHX36	DHX36
Q96M96	0	1	-0.278118	0.539054	-0.209555	0.20732	FYVE, RhoGEF and PH domain-containing protein 4	FGD4
P30566	0	1	-0.167032	0.523936	-0.160716	0.207469	Adenylosuccinate lyase	ADSL
P61088	0	1	0.44973	0.106482	0.378056	0.207852	Ubiquitin-conjugating enzyme E2 N	UBE2N
P0DP25;P0DP24;P0DP23	0	1	-0.205586	0.798831	-0.709972	0.208191
P29966	0	1	2.33445	0.0103623	0.846548	0.208271	Myristoylated alanine-rich C-kinase substrate	MARCKS
P51649	0	1	-0.422202	0.104991	-0.43608	0.209395	Succinate-semialdehyde dehydrogenase, mitochondrial	ALDH5A1
O95551	0	1	-0.0617918	0.848389	0.530806	0.210139	Tyrosyl-DNA phosphodiesterase 2	TDP2
O94992	0	1	0.132209	0.548223	0.302783	0.210663	Protein HEXIM1	HEXIM1
Q15631	0	1	0.579852	0.286045	0.781622	0.211142	Translin	TSN
Q9BUF5	0	1	0.0457744	0.832932	0.242044	0.211338	Tubulin beta-6 chain	TUBB6
Q00013	0	1	-0.950924	0.0482359	-0.564148	0.211821	55 kDa erythrocyte membrane protein	MPP1
P62081	0	1	0.0181738	0.942465	0.179954	0.213349	40S ribosomal protein S7	RPS7
Q99856	0	1	0.433027	0.430959	0.402983	0.213378	AT-rich interactive domain-containing protein 3A	ARID3A
P43487	0	1	0.225211	0.166443	0.337727	0.213529	Ran-specific GTPase-activating protein	RANBP1
P55036	0	1	-0.231192	0.0827181	-0.225874	0.213545	26S proteasome non-ATPase regulatory subunit 4	PSMD4
O15382	0	1	-0.401952	0.231628	-0.330467	0.213661	Branched-chain-amino-acid aminotransferase, mitochondrial	BCAT2
P55265	0	1	0.519984	0.0463656	0.24432	0.214013	Double-stranded RNA-specific adenosine deaminase	ADAR
Q5VWJ9	0	1	-0.31679	0.195962	-0.386668	0.214185	Sorting nexin-30	SNX30
P12814	0	1	-0.280547	0.197534	0.211536	0.214336	Alpha-actinin-1	ACTN1
P13987	0	1	0.222348	0.761859	-0.70159	0.21444	CD59 glycoprotein	CD59
P60228	0	1	0.0183721	0.958945	0.320152	0.214676	Eukaryotic translation initiation factor 3 subunit E	EIF3E
Q8NDA8	0	1	0.0541806	0.822635	-0.159855	0.214722	Maestro heat-like repeat-containing protein family member 1	MROH1
O75608	0	1	-0.547322	0.516325	-0.727471	0.21497	Acyl-protein thioesterase 1	LYPLA1
Q96LD4	0	1	-0.658413	0.123513	-0.606646	0.214991	Tripartite motif-containing protein 47	TRIM47
Q9Y618	0	1	-0.216537	0.776366	0.682685	0.215317	Nuclear receptor corepressor 2	NCOR2
P46778	0	1	-0.0853867	0.637455	0.173313	0.215871	60S ribosomal protein L21	RPL21
Q9UBW5	0	1	0.130462	0.729227	0.34774	0.216475	Bridging integrator 2	BIN2
Q9H3K2	0	1	0.200519	0.401166	0.490131	0.216794	Growth hormone-inducible transmembrane protein	GHITM
Q8N9N8	0	1	0.355433	0.231384	0.680515	0.2168	Probable RNA-binding protein EIF1AD	EIF1AD
Q13418	0	1	-0.423756	0.119021	-0.191032	0.217121	Integrin-linked protein kinase	ILK
P61956	0	1	-0.0864391	0.730832	-0.281127	0.217154	Small ubiquitin-related modifier 2	SUMO2
O15143	0	1	-0.228513	0.615648	-0.287604	0.217607	Actin-related protein 2/3 complex subunit 1B	ARPC1B
Q86TI2	0	1	-0.270714	0.110475	-0.118629	0.217651	Dipeptidyl peptidase 9	DPP9
Q9Y5S2	0	1	0.170593	0.385585	-0.203011	0.217693	Serine/threonine-protein kinase MRCK beta	CDC42BPB
P34059	0	1	-0.490416	0.0802307	-0.431397	0.217908	N-acetylgalactosamine-6-sulfatase	GALNS
P37198	0	1	0.583031	0.0123985	-0.210229	0.21841	Nuclear pore glycoprotein p62	NUP62
Q04637	0	1	0.346486	0.161074	0.216691	0.218727	Eukaryotic translation initiation factor 4 gamma 1	EIF4G1
P98171	0	1	-0.0506609	0.864415	-0.204848	0.218902	Rho GTPase-activating protein 4	ARHGAP4
Q99538	0	1	-0.497933	0.477982	-0.752508	0.219253	Legumain	LGMN
Q96GX9	0	1	-0.759813	0.123301	-0.358818	0.219382	Methylthioribulose-1-phosphate dehydratase	APIP
Q6ZNJ1	0	1	0.180036	0.604717	0.506888	0.219498	Neurobeachin-like protein 2	NBEAL2
Q9HD20	0	1	-0.127897	0.368517	-0.29338	0.21987	Manganese-transporting ATPase 13A1	ATP13A1
Q9NX63	0	1	-0.158808	0.271022	0.222141	0.219944	MICOS complex subunit MIC19	CHCHD3
Q14694	0	1	0.15502	0.408201	0.226263	0.220424	Ubiquitin carboxyl-terminal hydrolase 10	USP10
P20292	0	1	0.0726746	0.777944	0.36058	0.220425	Arachidonate 5-lipoxygenase-activating protein	ALOX5AP
O43660	0	1	0.32039	0.250885	0.777518	0.220673	Pleiotropic regulator 1	PLRG1
P29083	0	1	0.445947	0.0820899	0.330286	0.220822	General transcription factor IIE subunit 1	GTF2E1
Q9UI10	0	1	0.126037	0.663262	0.138911	0.221163	Translation initiation factor eIF-2B subunit delta	EIF2B4
Q8IU85	0	1	-0.0778867	0.780757	-0.338536	0.221283	Calcium/calmodulin-dependent protein kinase type 1D	CAMK1D
Q96Q05	0	1	#N/A	#N/A	-0.371472	0.221839	Trafficking protein particle complex subunit 9	TRAPPC9
Q8IV38	0	1	-0.426072	0.0818877	-0.405208	0.221982	Ankyrin repeat and MYND domain-containing protein 2	ANKMY2
P60891	0	1	-0.805962	0.170566	-0.364187	0.222167	Ribose-phosphate pyrophosphokinase 1	PRPS1
Q9H4I3	0	1	-0.0606826	0.860782	-0.364265	0.222217	TraB domain-containing protein	TRABD
Q53T59	0	1	-0.0712978	0.80206	-0.198579	0.222532	HCLS1-binding protein 3	HS1BP3
Q2M389	0	1	-0.379525	0.240101	-0.369887	0.222908	WASH complex subunit 7	KIAA1033
P52294	0	1	0.0750033	0.699501	0.363017	0.223001	Importin subunit alpha-5;Importin subunit alpha-5, N-terminally processed	KPNA1
Q9Y6D6	0	1	0.180146	0.277263	0.216941	0.223077	Brefeldin A-inhibited guanine nucleotide-exchange protein 1	ARFGEF1
Q96EE3	0	1	0.540206	0.157978	0.467633	0.223288	Nucleoporin SEH1	SEH1L
P18440	0	1	0.285086	0.587227	0.263672	0.223339	Arylamine N-acetyltransferase 1	NAT1
P07602	0	1	-1.14883	0.167218	-0.59361	0.223916	Prosaposin;Saposin-A;Saposin-B-Val;Saposin-B;Saposin-C;Saposin-D	PSAP
Q6FI81	0	1	0.193065	0.522908	0.547655	0.224301	Anamorsin	CIAPIN1
O75643	0	1	-0.0578039	0.584626	0.165114	0.22452	U5 small nuclear ribonucleoprotein 200 kDa helicase	SNRNP200
Q99497	0	1	-0.00622913	0.960008	-0.232783	0.22458	Protein deglycase DJ-1	PARK7
Q7LG56	0	1	0.0797686	0.840699	0.674624	0.224703	Ribonucleoside-diphosphate reductase subunit M2 B	RRM2B
O75448	0	1	#N/A	#N/A	0.372972	0.225063	Mediator of RNA polymerase II transcription subunit 24	MED24
Q9NPB8	0	1	0.407805	0.235817	0.417053	0.22522	Glycerophosphocholine phosphodiesterase GPCPD1	GPCPD1
P30086	0	1	0.0111849	0.977789	-0.46156	0.225242	Phosphatidylethanolamine-binding protein 1;Hippocampal cholinergic neurostimulating peptide	PEBP1
Q99797	0	1	0.254859	0.353342	0.487164	0.225542	Mitochondrial intermediate peptidase	MIPEP
Q08945	0	1	-0.634226	0.0185267	-0.290111	0.225951	FACT complex subunit SSRP1	SSRP1
Q9Y6E2	0	1	-0.289686	0.227545	-0.333212	0.226246	Basic leucine zipper and W2 domain-containing protein 2	BZW2
Q9BRA2	0	1	-0.576372	0.10161	-0.275499	0.226378	Thioredoxin domain-containing protein 17	TXNDC17
P62266	0	1	-0.0777353	0.438724	0.170211	0.226539	40S ribosomal protein S23	RPS23
O95861	0	1	-0.157911	0.636964	-0.348309	0.227055	3(2),5-bisphosphate nucleotidase 1	BPNT1
P04920	0	1	-0.109791	0.691491	-0.314213	0.227322	Anion exchange protein 2	SLC4A2
Q8TER5	0	1	-0.504535	0.177664	-0.382035	0.22735	Rho guanine nucleotide exchange factor 40	ARHGEF40
Q6UW68	0	1	-0.0852219	0.872936	-0.62973	0.227631	Transmembrane protein 205	TMEM205
Q5JRX3	0	1	-0.157575	0.450956	0.227261	0.227993	Presequence protease, mitochondrial	PITRM1
Q13315	0	1	-0.375569	0.027538	-0.332273	0.228141	Serine-protein kinase ATM	ATM
Q16831	0	1	0.411509	0.0335137	0.315361	0.229992	Uridine phosphorylase 1	UPP1
Q5Y7H0	0	1	-0.595976	0.310669	-0.645742	0.230724		HLA-DQA1
P19474	0	1	0.608706	0.0700213	0.19228	0.231035	E3 ubiquitin-protein ligase TRIM21	TRIM21
Q9BYD1	0	1	-0.287376	0.113229	-0.240686	0.231958	39S ribosomal protein L13, mitochondrial	MRPL13
Q16775	0	1	-0.00575908	0.980862	-0.267687	0.232158	Hydroxyacylglutathione hydrolase, mitochondrial	HAGH
P12004	0	1	0.0304002	0.896782	-0.339046	0.232182	Proliferating cell nuclear antigen	PCNA
P28838	0	1	0.534776	0.000121577	0.138121	0.23233	Cytosol aminopeptidase	LAP3
P11233	0	1	0.629984	0.171233	0.631151	0.233422	Ras-related protein Ral-A	RALA
Q0VD83	0	1	0.145776	0.346855	-0.166468	0.23417	Apolipoprotein B receptor	APOBR
Q8TB24	0	1	0.121532	0.575241	0.222204	0.234501	Ras and Rab interactor 3	RIN3
P31937	0	1	-0.41256	0.157304	-0.566447	0.234639	3-hydroxyisobutyrate dehydrogenase, mitochondrial	HIBADH
Q04206	0	1	1.20438	0.0166644	0.406468	0.235164	Transcription factor p65	RELA
P55039	0	1	-0.620162	0.0511033	-0.2427	0.235205	Developmentally-regulated GTP-binding protein 2	DRG2
P00488	0	1	-0.516946	0.125945	-0.561016	0.235325	Coagulation factor XIII A chain	F13A1
P35237	0	1	-0.350272	0.431812	-0.435026	0.235399	Serpin B6	SERPINB6
Q9P258	0	1	0.114445	0.653616	0.256651	0.235767	Protein RCC2	RCC2
P13807	0	1	1.33572	0.0144069	0.738315	0.236161	Glycogen [starch] synthase, muscle	GYS1
O75663	0	1	-0.0788763	0.74946	-0.398884	0.236435	TIP41-like protein	TIPRL
Q8IXB1	0	1	0.0553257	0.844706	0.260697	0.236588	DnaJ homolog subfamily C member 10	DNAJC10
O43143	0	1	-0.328892	0.283865	0.130934	0.236751	Pre-mRNA-splicing factor ATP-dependent RNA helicase DHX15	DHX15
P61964	0	1	-0.204866	0.495942	-0.30799	0.237023	WD repeat-containing protein 5	WDR5
Q9NZM3	0	1	-0.147947	0.427664	-0.236456	0.237112	Intersectin-2	ITSN2
Q5JTH9	0	1	-0.176237	0.641759	0.431128	0.237307	RRP12-like protein	RRP12
P06132	0	1	-0.383623	0.00936061	-0.281184	0.237331	Uroporphyrinogen decarboxylase	UROD
P31040	0	1	0.113474	0.129861	-0.0673686	0.237354	Succinate dehydrogenase [ubiquinone] flavoprotein subunit, mitochondrial	SDHA
P46926	0	1	-0.549892	0.166259	-0.512199	0.237556	Glucosamine-6-phosphate isomerase 1	GNPDA1
O95865	0	1	-0.317731	0.423759	-0.517992	0.238084	N(G),N(G)-dimethylarginine dimethylaminohydrolase 2	DDAH2
Q14289	0	1	0.52709	0.280868	0.443019	0.238352	Protein-tyrosine kinase 2-beta	PTK2B
O60488	0	1	0.775692	0.0104225	-0.231873	0.23847	Long-chain-fatty-acid--CoA ligase 4	ACSL4
P23743	0	1	0.131943	0.616762	-0.124399	0.239326	Diacylglycerol kinase alpha	DGKA
P53004	0	1	-0.117212	0.86748	-0.51962	0.239509	Biliverdin reductase A	BLVRA
Q96II8	0	1	0.726858	0.0622048	0.425079	0.239847	Leucine-rich repeat and calponin homology domain-containing protein 3	LRCH3
Q9BY89	0	1	0.942851	0.247891	1.09426	0.23994	Uncharacterized protein KIAA1671	KIAA1671
Q8N3P4	0	1	0.316824	0.197444	0.26581	0.239954	Vacuolar protein sorting-associated protein 8 homolog	VPS8
Q641Q2	0	1	0.0798404	0.790767	-0.158447	0.240296	WASH complex subunit FAM21A	FAM21A
Q5VT52	0	1	-0.170303	0.731864	-0.60554	0.240454	Regulation of nuclear pre-mRNA domain-containing protein 2	RPRD2
O43314	0	1	-0.198384	0.248075	-0.195008	0.240746	Inositol hexakisphosphate and diphosphoinositol-pentakisphosphate kinase 2	PPIP5K2
P14618	0	1	0.0549495	0.773303	0.158691	0.241025	Pyruvate kinase PKM	PKM
P18085	0	1	2.35858	0.0375803	1.37697	0.241086	ADP-ribosylation factor 4	ARF4
Q9NZL9	0	1	-0.0712081	0.619411	-0.181881	0.241136	Methionine adenosyltransferase 2 subunit beta	MAT2B
Q9P253	0	1	0.224419	0.230754	0.122908	0.241457	Vacuolar protein sorting-associated protein 18 homolog	VPS18
P30711	0	1	-0.853127	0.194747	-1.3927	0.241673	Glutathione S-transferase theta-1	GSTT1
Q9BY77	0	1	0.473613	0.318684	0.449104	0.242308	Polymerase delta-interacting protein 3	POLDIP3
Q9H1Z4	0	1	#N/A	#N/A	-0.434828	0.242505	WD repeat-containing protein 13	WDR13
O95563	0	1	-0.0870561	0.720785	-0.241783	0.243287	Mitochondrial pyruvate carrier 2	MPC2
P11182	0	1	-0.0733911	0.821483	-0.300899	0.243288	Lipoamide acyltransferase component of branched-chain alpha-keto acid dehydrogenase complex, mitochondrial	DBT
Q13287	0	1	1.33154	0.000442284	0.296633	0.243356	N-myc-interactor	NMI
O43426	0	1	-0.0751519	0.890039	-0.479818	0.24347	Synaptojanin-1	SYNJ1
P56377	0	1	-0.233515	0.196976	-0.184594	0.243555	AP-1 complex subunit sigma-2	AP1S2
P13747	0	1	0.0736573	0.825855	-0.401362	0.244096	HLA class I histocompatibility antigen, alpha chain E	HLA-E
Q99426	0	1	0.243084	0.297377	-0.192162	0.24416	Tubulin-folding cofactor B	TBCB
A0A0B4J1V8;Q96G91	0	1	#N/A	#N/A	-0.339645	0.244185	P2Y purinoceptor 11	PPAN-P2RY11;P2RY11
Q05209	0	1	-0.0305681	0.86329	0.142818	0.244465	Tyrosine-protein phosphatase non-receptor type 12	PTPN12
P82933	0	1	-0.0671604	0.701115	-0.299615	0.244515	28S ribosomal protein S9, mitochondrial	MRPS9
P62258	0	1	0.399079	0.14947	0.303004	0.24491	14-3-3 protein epsilon	YWHAE
Q9H8S9	0	1	0.414053	0.00492811	-0.234922	0.245589	MOB kinase activator 1A	MOB1A
Q9Y259	0	1	-0.409283	0.234077	-0.383782	0.246181	Choline/ethanolamine kinase	CHKB
Q14165	0	1	0.128068	0.704153	0.447303	0.246872	Malectin	MLEC
Q9Y6K5	0	1	3.11755	1.19208e-06	0.551066	0.246976	2-5-oligoadenylate synthase 3	OAS3
Q08211	0	1	-0.0429887	0.77104	0.154721	0.247126	ATP-dependent RNA helicase A	DHX9
Q6PIU2	0	1	0.0224866	0.933777	0.291785	0.247196	Neutral cholesterol ester hydrolase 1	NCEH1
Q66PJ3	0	1	-0.298111	0.184395	-0.261464	0.248314	ADP-ribosylation factor-like protein 6-interacting protein 4	ARL6IP4
O75923	0	1	-0.441582	0.0797738	-0.334524	0.248817	Dysferlin	DYSF
Q01844	0	1	0.867965	0.123012	0.528523	0.248947	RNA-binding protein EWS	EWSR1
Q5VYK3	0	1	0.213567	0.0620662	0.123444	0.24995	Proteasome-associated protein ECM29 homolog	ECM29
Q00535	0	1	0.0580723	0.753664	-0.226236	0.250003	Cyclin-dependent-like kinase 5	CDK5
P33897	0	1	-0.0692318	0.798633	0.2168	0.250244	ATP-binding cassette sub-family D member 1	ABCD1
Q4G0F5	0	1	-0.101984	0.560429	-0.180734	0.250318	Vacuolar protein sorting-associated protein 26B	VPS26B
Q9H9B4	0	1	-0.320208	0.162535	-0.271754	0.250369	Sideroflexin-1	SFXN1
P22059	0	1	-0.302862	0.50154	-0.370742	0.250544	Oxysterol-binding protein 1	OSBP
P50395	0	1	0.00219277	0.985515	-0.17838	0.250663	Rab GDP dissociation inhibitor beta	GDI2
Q96M27	0	1	-0.124573	0.226112	-0.0724958	0.250777	Protein PRRC1	PRRC1
O95197	0	1	0.397454	0.359901	0.450507	0.250995	Reticulon-3	RTN3
P84090	0	1	0.0813439	0.789631	0.233121	0.25123	Enhancer of rudimentary homolog	ERH
P41226	0	1	-0.00824376	0.984857	-0.344649	0.251409	Ubiquitin-like modifier-activating enzyme 7	UBA7
P46940	0	1	-0.26533	0.356369	-0.364928	0.252229	Ras GTPase-activating-like protein IQGAP1	IQGAP1
Q9NV96	0	1	-0.0390275	0.897412	0.374752	0.252434	Cell cycle control protein 50A	TMEM30A
Q8NBK3	0	1	-0.0103759	0.967019	-0.280166	0.252459	Sulfatase-modifying factor 1	SUMF1
P42566	0	1	0.126889	0.47293	-0.195229	0.252589	Epidermal growth factor receptor substrate 15	EPS15
Q15582	0	1	-2.69862	0.000334261	-0.556983	0.252611	Transforming growth factor-beta-induced protein ig-h3	TGFBI
Q99733	0	1	-0.00896668	0.968171	-0.227843	0.252889	Nucleosome assembly protein 1-like 4	NAP1L4
O75503;A0A1B0GWJ7	0	1	-0.143951	0.763625	0.55669	0.252925	Ceroid-lipofuscinosis neuronal protein 5	CLN5
Q92930	0	1	0.75346	0.0090606	0.248635	0.253298	Ras-related protein Rab-8B	RAB8B
Q15149	0	1	-0.208639	0.138841	-0.171438	0.253513	Plectin	PLEC
Q15020	0	1	0.388047	0.394704	0.247904	0.254328	Squamous cell carcinoma antigen recognized by T-cells 3	SART3
Q9Y3C4	0	1	-0.653841	0.100532	-0.493601	0.254868	EKC/KEOPS complex subunit TPRKB	TPRKB
Q9BZ23	0	1	0.00425144	0.989179	0.313608	0.255167	Pantothenate kinase 2, mitochondrial	PANK2
Q9HCP0	0	1	#N/A	#N/A	0.410495	0.255685	Casein kinase I isoform gamma-1	CSNK1G1
O14949	0	1	-0.312686	0.281732	-0.172261	0.255883	Cytochrome b-c1 complex subunit 8	UQCRQ
P08621	0	1	0.257042	0.518914	0.416635	0.256156	U1 small nuclear ribonucleoprotein 70 kDa	SNRNP70
P61221	0	1	-0.12157	0.67132	-0.15126	0.256177	ATP-binding cassette sub-family E member 1	ABCE1
Q14161	0	1	-0.046855	0.72461	-0.169048	0.2563	ARF GTPase-activating protein GIT2	GIT2
O00571	0	1	0.105634	0.272476	0.113705	0.256353	ATP-dependent RNA helicase DDX3X	DDX3X
Q14653	0	1	-0.043206	0.877375	-0.285872	0.256431	Interferon regulatory factor 3	IRF3
Q8N4C8	0	1	0.652356	0.372573	0.58598	0.256676	Misshapen-like kinase 1	MINK1
P37108	0	1	0.35061	0.154094	0.259809	0.257147	Signal recognition particle 14 kDa protein	SRP14
Q0JRZ9	0	1	0.243649	0.406109	-0.391712	0.257562	F-BAR domain only protein 2	FCHO2
P42229	0	1	1.38711	9.04143e-06	0.241369	0.257706	Signal transducer and activator of transcription 5A	STAT5A
O14672	0	1	-0.394106	0.333702	-0.711012	0.258027	Disintegrin and metalloproteinase domain-containing protein 10	ADAM10
Q13636	0	1	-0.433692	0.171505	-0.150962	0.258573	Ras-related protein Rab-31	RAB31
P30876	0	1	-0.470279	0.0337039	-0.194809	0.258701	DNA-directed RNA polymerase II subunit RPB2	POLR2B
Q14671	0	1	0.125649	0.554513	0.371076	0.258739	Pumilio homolog 1	PUM1
Q9Y285	0	1	-0.30017	0.128925	-0.187374	0.258977	Phenylalanine--tRNA ligase alpha subunit	FARSA
P49005	0	1	#N/A	#N/A	-0.352829	0.259694	DNA polymerase delta subunit 2	POLD2
O75489	0	1	-0.442064	0.239681	-0.347372	0.260121	NADH dehydrogenase [ubiquinone] iron-sulfur protein 3, mitochondrial	NDUFS3
Q15438	0	1	0.676995	0.289925	0.330273	0.26026	Cytohesin-1	CYTH1
Q14498	0	1	-0.362638	0.036915	0.15604	0.260656	RNA-binding protein 39	RBM39
Q96BI1	0	1	0.0879816	0.791499	-0.633986	0.26068	Solute carrier family 22 member 18	SLC22A18
Q15018	0	1	0.196244	0.582903	-0.174155	0.261087	BRISC complex subunit Abro1	FAM175B
Q15029	0	1	-0.566861	0.00629969	-0.16772	0.261114	116 kDa U5 small nuclear ribonucleoprotein component	EFTUD2
Q5VZ89	0	1	-0.578331	0.0103724	-0.236889	0.261196	DENN domain-containing protein 4C	DENND4C
Q96QR8	0	1	0.142139	0.356734	0.205193	0.261422	Transcriptional activator protein Pur-beta	PURB
Q9UBS4	0	1	-0.0397358	0.794622	0.161028	0.261983	DnaJ homolog subfamily B member 11	DNAJB11
Q9P265	0	1	-0.0485455	0.77877	-0.229687	0.262379	Disco-interacting protein 2 homolog B	DIP2B
Q5HYK3	0	1	-0.446135	0.339532	-0.456701	0.262536	2-methoxy-6-polyprenyl-1,4-benzoquinol methylase, mitochondrial	COQ5
Q9NXH8	0	1	0.385397	0.0569665	0.191326	0.262599	Torsin-4A	TOR4A
Q96DB5	0	1	0.114926	0.674351	-0.316308	0.262717	Regulator of microtubule dynamics protein 1	RMDN1
Q9NSY1	0	1	-0.10094	0.730748	-0.212748	0.262736	BMP-2-inducible protein kinase	BMP2K
Q9Y6W3	0	1	-0.132582	0.221211	-0.292499	0.263612	Calpain-7	CAPN7
Q8TF05	0	1	0.305774	0.328798	0.354725	0.263867	Serine/threonine-protein phosphatase 4 regulatory subunit 1	PPP4R1
P16930	0	1	-0.345082	0.403317	-0.280751	0.263887	Fumarylacetoacetase	FAH
P15289	0	1	#N/A	#N/A	-0.924437	0.263958	Arylsulfatase A;Arylsulfatase A component B;Arylsulfatase A component C	ARSA
P05771	0	1	-0.1432	0.378878	-0.183514	0.264293	Protein kinase C beta type	PRKCB
P26232	0	1	0.515815	0.0497827	-0.323601	0.264712	Catenin alpha-2	CTNNA2
Q6PJ69	0	1	-0.315093	0.317714	0.332411	0.265133	Tripartite motif-containing protein 65	TRIM65
Q13637	0	1	0.974102	0.0517638	0.662061	0.265173	Ras-related protein Rab-32	RAB32
O14979	0	1	0.246559	0.580856	0.657925	0.266548	Heterogeneous nuclear ribonucleoprotein D-like	HNRNPDL
P52565	0	1	-0.178444	0.661036	-0.40655	0.266887	Rho GDP-dissociation inhibitor 1	ARHGDIA
P63000;P60763	0	1	0.0641893	0.76651	-0.317365	0.267681	Ras-related C3 botulinum toxin substrate 1;Ras-related C3 botulinum toxin substrate 3	RAC1;RAC3
Q15019	0	1	-0.098082	0.639104	-0.259571	0.267979	Septin-2	2-Sep
Q9H6R4	0	1	-0.184252	0.313822	0.236548	0.268792	Nucleolar protein 6	NOL6
Q9UBQ0	0	1	-0.485634	0.467568	-0.424742	0.269263	Vacuolar protein sorting-associated protein 29	VPS29
P62913	0	1	-0.249425	0.146512	0.375065	0.269328	60S ribosomal protein L11	RPL11
Q9BXW7	0	1	-0.389818	0.0149065	-0.257064	0.26976	Cat eye syndrome critical region protein 5	CECR5
Q14980	0	1	0.238923	0.424094	-0.192088	0.269802	Nuclear mitotic apparatus protein 1	NUMA1
O75874	0	1	-0.469862	0.435183	-0.408676	0.270405	Isocitrate dehydrogenase [NADP] cytoplasmic	IDH1
P54252	0	1	0.290738	0.53278	-0.392348	0.270526	Ataxin-3	ATXN3
Q9UGV2	0	1	-0.629618	0.136264	-0.476849	0.270818	Protein NDRG3	NDRG3
O75569	0	1	-0.0909737	0.539246	-0.219397	0.271245	Interferon-inducible double-stranded RNA-dependent protein kinase activator A	PRKRA
Q9H0A0	0	1	#N/A	#N/A	0.335444	0.27125	N-acetyltransferase 10	NAT10
O15027	0	1	0.039779	0.91448	0.317499	0.271297	Protein transport protein Sec16A	SEC16A
P46776	0	1	0.0529312	0.819036	0.223549	0.271549	60S ribosomal protein L27a	RPL27A
P23219	0	1	-0.485027	0.105805	-0.180623	0.271578	Prostaglandin G/H synthase 1	PTGS1
Q96S44	0	1	0.0527592	0.895906	0.349889	0.271598	TP53-regulating kinase	TP53RK
Q9HC38	0	1	-0.286973	0.0948096	-0.097619	0.271708	Glyoxalase domain-containing protein 4	GLOD4
P00558	0	1	-0.0244871	0.815979	0.144856	0.272034	Phosphoglycerate kinase 1	PGK1
P22830	0	1	-0.810084	0.0330097	-0.362324	0.272229	Ferrochelatase, mitochondrial	FECH
Q9NUU7	0	1	0.0476843	0.624694	-0.217014	0.272683	ATP-dependent RNA helicase DDX19A	DDX19A
Q6NUT3	0	1	-0.0238537	0.929181	-0.309085	0.273129	Major facilitator superfamily domain-containing protein 12	MFSD12
Q9NP72	0	1	0.645575	0.00177963	0.289352	0.273635	Ras-related protein Rab-18	RAB18
P49815	0	1	#N/A	#N/A	0.70128	0.273682	Tuberin	TSC2
Q9NZ45	0	1	#N/A	#N/A	-0.153857	0.273841	CDGSH iron-sulfur domain-containing protein 1	CISD1
P47755	0	1	-0.286508	0.386688	-0.225262	0.274221	F-actin-capping protein subunit alpha-2	CAPZA2
P20592	0	1	7.98513	1.11147e-06	1.65169	0.27443	Interferon-induced GTP-binding protein Mx2	MX2
Q9H9J2	0	1	0.142894	0.587706	0.311969	0.274533	39S ribosomal protein L44, mitochondrial	MRPL44
O15427	0	1	1.43124	0.26747	0.883847	0.274634	Monocarboxylate transporter 4	SLC16A3
Q9BWM7	0	1	-0.389595	0.0195328	-0.126685	0.274738	Sideroflexin-3	SFXN3
O60645	0	1	-0.0836735	0.706586	-0.282375	0.274794	Exocyst complex component 3	EXOC3
P29144	0	1	-0.0967362	0.556351	0.160079	0.274892	Tripeptidyl-peptidase 2	TPP2
Q9Y6Y8	0	1	0.298776	0.46088	0.294506	0.274904	SEC23-interacting protein	SEC23IP
O75521	0	1	0.248966	0.350218	-0.161402	0.274931	Enoyl-CoA delta isomerase 2, mitochondrial	ECI2
Q14008	0	1	-0.0312042	0.846766	0.133764	0.276191	Cytoskeleton-associated protein 5	CKAP5
Q15404	0	1	-0.0562288	0.909657	-0.508832	0.276204	Ras suppressor protein 1	RSU1
Q5BKZ1	0	1	0.315047	0.520767	0.421367	0.276209	DBIRD complex subunit ZNF326	ZNF326
P07332	0	1	-0.169524	0.473049	-0.255352	0.276268	Tyrosine-protein kinase Fes/Fps	FES
P28676	0	1	-0.375637	0.366998	-0.460264	0.276404	Grancalcin	GCA
Q9NZ52	0	1	-0.371207	0.0767898	-0.255723	0.276789	ADP-ribosylation factor-binding protein GGA3	GGA3
Q9HA64	0	1	0.144173	0.766028	0.465281	0.277104	Ketosamine-3-kinase	FN3KRP
P49721	0	1	0.0792152	0.664165	0.241833	0.277111	Proteasome subunit beta type-2	PSMB2
Q8WTV0	0	1	-0.663173	0.196106	-0.793563	0.277197	Scavenger receptor class B member 1	SCARB1
Q71U36;Q13748;Q6PEY2	0	1	-0.223997	0.609364	-0.362095	0.277276	Tubulin alpha-1A chain;Tubulin alpha-3C/D chain;Tubulin alpha-3E chain	TUBA1A;TUBA3C;TUBA3E
P09874	0	1	-1.01354	0.015128	-0.322852	0.277469	Poly [ADP-ribose] polymerase 1	PARP1
Q01105;P0DME0	0	1	0.301033	0.0482542	0.182367	0.277531	Protein SET;Protein SETSIP	SET;SETSIP
P04049	0	1	0.711396	0.025949	0.206596	0.277532	RAF proto-oncogene serine/threonine-protein kinase	RAF1
P39687	0	1	0.712415	0.0321173	0.278097	0.277581	Acidic leucine-rich nuclear phosphoprotein 32 family member A	ANP32A
Q01658	0	1	#N/A	#N/A	0.431723	0.277711	Protein Dr1	DR1
P02746	0	1	-2.13737	0.00453137	-0.564507	0.277717	Complement C1q subcomponent subunit B	C1QB
Q6UXV4	0	1	-0.031403	0.932332	0.197062	0.278257	MICOS complex subunit MIC27	APOOL
P21281	0	1	-0.160504	0.152637	0.14028	0.279169	V-type proton ATPase subunit B, brain isoform	ATP6V1B2
Q9GZP9	0	1	#N/A	#N/A	0.106595	0.279255	Derlin-2	DERL2
Q9NXW2	0	1	0.481595	0.367186	0.685126	0.279279	DnaJ homolog subfamily B member 12	DNAJB12
Q9UM00	0	1	-0.0455144	0.680492	0.220684	0.279596	Transmembrane and coiled-coil domain-containing protein 1	TMCO1
O75381	0	1	0.21843	0.471565	0.417218	0.279842	Peroxisomal membrane protein PEX14	PEX14
O95881	0	1	-0.609686	0.102427	-0.290856	0.280788	Thioredoxin domain-containing protein 12	TXNDC12
Q9H257	0	1	-0.359118	0.123835	-0.185309	0.280904	Caspase recruitment domain-containing protein 9	CARD9
P16220	0	1	0.321266	0.403253	0.297153	0.280937	Cyclic AMP-responsive element-binding protein 1	CREB1
P04181	0	1	-0.715023	0.261401	0.589545	0.280944	Ornithine aminotransferase, mitochondrial;Ornithine aminotransferase, hepatic form;Ornithine aminotransferase, renal form	OAT
Q9NVA2	0	1	-0.106365	0.788568	-0.228736	0.281009	Septin-11	11-Sep
Q92542	0	1	-0.399876	0.218954	-0.472055	0.281285	Nicastrin	NCSTN
O75494	0	1	0.188845	0.790031	0.350485	0.281325	Serine/arginine-rich splicing factor 10	SRSF10
P49247	0	1	0.0158284	0.927927	-0.259542	0.281582	Ribose-5-phosphate isomerase	RPIA
P32942	0	1	-0.057733	0.882586	0.313599	0.282034	Intercellular adhesion molecule 3	ICAM3
Q96FV9	0	1	0.007943	0.96158	0.25303	0.282332	THO complex subunit 1	THOC1
P12955	0	1	-0.41339	0.306806	-0.377683	0.283385	Xaa-Pro dipeptidase	PEPD
Q3LXA3	0	1	-0.115242	0.642586	-0.224758	0.283386	Bifunctional ATP-dependent dihydroxyacetone kinase/FAD-AMP lyase (cyclizing);ATP-dependent dihydroxyacetone kinase;FAD-AMP lyase (cyclizing)	DAK
P19838	0	1	1.85385	9.98829e-05	0.282014	0.283452	Nuclear factor NF-kappa-B p105 subunit;Nuclear factor NF-kappa-B p50 subunit	NFKB1
Q86Y39;K7EMT4	0	1	0.598785	0.294243	0.645395	0.283903	NADH dehydrogenase [ubiquinone] 1 alpha subcomplex subunit 11	NDUFA11
P11279	0	1	-0.464853	0.359001	-0.498127	0.283969	Lysosome-associated membrane glycoprotein 1	LAMP1
P61981	0	1	0.00292042	0.986096	0.133312	0.284159	14-3-3 protein gamma;14-3-3 protein gamma, N-terminally processed	YWHAG
O95671	0	1	0.413008	0.276715	0.268904	0.284188	N-acetylserotonin O-methyltransferase-like protein	ASMTL
Q9BW83	0	1	-0.369369	0.596751	-0.677405	0.284367	Intraflagellar transport protein 27 homolog	IFT27
Q92890	0	1	-0.0427671	0.719047	0.152738	0.285215	Ubiquitin fusion degradation protein 1 homolog	UFD1L
P02545	0	1	0.0335645	0.905178	0.258505	0.28561	Prelamin-A/C;Lamin-A/C	LMNA
O15264	0	1	0.00664726	0.986284	-0.352179	0.286427	Mitogen-activated protein kinase 13	MAPK13
Q16698	0	1	-0.201603	0.0844958	-0.196023	0.28691	2,4-dienoyl-CoA reductase, mitochondrial	DECR1
Q7Z7H5	0	1	0.0874273	0.698068	0.273979	0.286975	Transmembrane emp24 domain-containing protein 4	TMED4
Q15070	0	1	-0.544306	0.0240053	-0.255517	0.287437	Mitochondrial inner membrane protein OXA1L	OXA1L
Q10471	0	1	0.223576	0.0354846	0.171564	0.287484	Polypeptide N-acetylgalactosaminyltransferase 2;Polypeptide N-acetylgalactosaminyltransferase 2 soluble form	GALNT2
O60333	0	1	0.184022	0.804021	0.524255	0.288	Kinesin-like protein KIF1B	KIF1B
Q15080	0	1	-0.342539	0.227179	-0.324157	0.288003	Neutrophil cytosol factor 4	NCF4
Q86Y82	0	1	0.0767907	0.672781	-0.168652	0.288476	Syntaxin-12	STX12
Q15628	0	1	0.992456	0.0333794	0.579259	0.288728	Tumor necrosis factor receptor type 1-associated DEATH domain protein	TRADD
O43586	0	1	-0.228894	0.369464	-0.265339	0.2891	Proline-serine-threonine phosphatase-interacting protein 1	PSTPIP1
P11940;Q9H361	0	1	0.0399128	0.853913	0.153514	0.289341	Polyadenylate-binding protein 1;Polyadenylate-binding protein 3	PABPC1;PABPC3
P30419	0	1	-0.0131422	0.950568	-0.184019	0.289589	Glycylpeptide N-tetradecanoyltransferase 1	NMT1
P06703	0	1	-0.255909	0.706251	-1.03148	0.289744	Protein S100-A6	S100A6
Q05519	0	1	-0.14297	0.387713	0.210694	0.289797	Serine/arginine-rich splicing factor 11	SRSF11
P00395	0	1	0.177916	0.762541	-0.429538	0.290032	Cytochrome c oxidase subunit 1	MT-CO1
Q9P035	0	1	0.199647	0.331051	0.36153	0.290261	Very-long-chain (3R)-3-hydroxyacyl-CoA dehydratase 3	HACD3
Q5T4S7	0	1	0.18251	0.0446624	0.135578	0.290954	E3 ubiquitin-protein ligase UBR4	UBR4
Q8IWB7	0	1	0.826175	0.0139224	-0.252582	0.291012	WD repeat and FYVE domain-containing protein 1	WDFY1
P20702	0	1	-0.478373	0.310705	-0.256451	0.291016	Integrin alpha-X	ITGAX
P50749	0	1	0.0464117	0.896151	0.320594	0.291141	Ras association domain-containing protein 2	RASSF2
Q8IWZ3	0	1	-0.222301	0.468669	0.353349	0.29152	Ankyrin repeat and KH domain-containing protein 1	ANKHD1
Q92562	0	1	0.41705	0.332435	-0.471083	0.291533	Polyphosphoinositide phosphatase	FIG4
O75427	0	1	-0.0984138	0.786944	-0.418295	0.292108	Leucine-rich repeat and calponin homology domain-containing protein 4	LRCH4
O75821	0	1	-0.240779	0.136186	-0.175919	0.292548	Eukaryotic translation initiation factor 3 subunit G	EIF3G
Q93008	0	1	-0.22757	0.159991	-0.250582	0.292853	Probable ubiquitin carboxyl-terminal hydrolase FAF-X	USP9X
A0A0A6YYL6;P18621	0	1	0.00239442	0.993429	0.244701	0.293213	60S ribosomal protein L17	RPL17-C18orf32;RPL17
Q9UJS0	0	1	-0.175962	0.27106	-0.243419	0.293332	Calcium-binding mitochondrial carrier protein Aralar2	SLC25A13
Q9H2P0	0	1	0.12332	0.834205	-0.285085	0.293687	Activity-dependent neuroprotector homeobox protein	ADNP
P55210	0	1	1.50772	0.000338788	0.433977	0.293848	Caspase-7;Caspase-7 subunit p20;Caspase-7 subunit p11	CASP7
P24298	0	1	-0.144038	0.660018	-0.267398	0.295044	Alanine aminotransferase 1	GPT
Q9C0C2	0	1	0.372118	0.188003	0.269	0.295076	182 kDa tankyrase-1-binding protein	TNKS1BP1
Q9UGI8	0	1	0.335882	0.396667	0.42956	0.295645	Testin	TES
Q9H0U3	0	1	-0.159777	0.43026	0.167825	0.295814	Magnesium transporter protein 1	MAGT1
Q96L92	0	1	-0.00799475	0.942748	-0.125102	0.296082	Sorting nexin-27	SNX27
Q9BZK7	0	1	0.146101	0.62036	0.28895	0.296408	F-box-like/WD repeat-containing protein TBL1XR1	TBL1XR1
P09211	0	1	-0.334445	0.349494	-0.229569	0.29705	Glutathione S-transferase P	GSTP1
Q969E8	0	1	0.253593	0.379841	-0.219941	0.29724	Pre-rRNA-processing protein TSR2 homolog	TSR2
Q969G3	0	1	0.832831	0.202962	0.516672	0.297249	SWI/SNF-related matrix-associated actin-dependent regulator of chromatin subfamily E member 1	SMARCE1
O95394	0	1	0.0387688	0.899802	0.244786	0.298287	Phosphoacetylglucosamine mutase	PGM3
P50570	0	1	-0.171049	0.535402	-0.290932	0.299164	Dynamin-2	DNM2
O95487	0	1	-0.00594609	0.971713	0.168853	0.300279	Protein transport protein Sec24B	SEC24B
P11908	0	1	-0.496521	0.0102886	-0.262518	0.300651	Ribose-phosphate pyrophosphokinase 2	PRPS2
P19623	0	1	0.161001	0.496351	0.25206	0.30091	Spermidine synthase	SRM
P42677	0	1	0.353471	0.191823	0.378027	0.301061	40S ribosomal protein S27	RPS27
Q13371	0	1	-0.569399	0.0767431	0.435677	0.301907	Phosducin-like protein	PDCL
Q01469	0	1	-0.374365	0.412926	-0.460144	0.302136	Fatty acid-binding protein, epidermal	FABP5
Q15036	0	1	0.0272181	0.945687	0.361878	0.30216	Sorting nexin-17	SNX17
Q86WA9	0	1	-0.53678	0.368681	-0.613247	0.302176	Sodium-independent sulfate anion transporter	SLC26A11
Q8NCE2	0	1	-0.27125	0.328174	-0.269405	0.302312	Myotubularin-related protein 14	MTMR14
P30101	0	1	0.0373746	0.876137	0.203764	0.302407	Protein disulfide-isomerase A3	PDIA3
O15269	0	1	-0.600335	0.179431	-0.296816	0.302719	Serine palmitoyltransferase 1	SPTLC1
Q9C0B1	0	1	-0.763806	0.0310581	0.36473	0.302814	Alpha-ketoglutarate-dependent dioxygenase FTO	FTO
O95292	0	1	0.367769	0.351626	0.544568	0.303061	Vesicle-associated membrane protein-associated protein B/C	VAPB
Q8NBQ5	0	1	-0.211309	0.622118	-0.659657	0.303073	Estradiol 17-beta-dehydrogenase 11	HSD17B11
P10398	0	1	0.178696	0.465408	0.117802	0.304096	Serine/threonine-protein kinase A-Raf	ARAF
P48730	0	1	0.61824	0.0969958	0.375771	0.304317	Casein kinase I isoform delta	CSNK1D
Q96C19	0	1	-0.214797	0.669125	0.30966	0.304585	EF-hand domain-containing protein D2	EFHD2
Q969S3	0	1	0.189659	0.58248	0.361671	0.30477	Zinc finger protein 622	ZNF622
Q9NRW3	0	1	0.855211	0.0356663	-0.422083	0.304821	DNA dC->dU-editing enzyme APOBEC-3C	APOBEC3C
P49720	0	1	-0.219574	0.700013	-0.377304	0.304921	Proteasome subunit beta type-3	PSMB3
O00148	0	1	0.490132	0.0619562	0.325276	0.305301	ATP-dependent RNA helicase DDX39A	DDX39A
Q6P1X6	0	1	-0.316882	0.231697	-0.21856	0.305353	UPF0598 protein C8orf82	C8orf82
A6NHR9	0	1	0.647475	0.00736913	-0.298236	0.30545	Structural maintenance of chromosomes flexible hinge domain-containing protein 1	SMCHD1
Q9Y5Z4	0	1	0.225958	0.524784	-0.320091	0.305989	Heme-binding protein 2	HEBP2
P37268	0	1	1.30517	0.000669369	0.496674	0.306325	Squalene synthase	FDFT1
P08708	0	1	-0.448004	0.260804	-0.235949	0.306683	40S ribosomal protein S17	RPS17
Q86UP2	0	1	-0.186135	0.459994	-0.252668	0.307089	Kinectin	KTN1
P09488	0	1	0.946098	0.521898	0.789804	0.30711	Glutathione S-transferase Mu 1	GSTM1
P24557	0	1	-0.538945	0.366537	-0.525694	0.307341	Thromboxane-A synthase	TBXAS1
Q9BVL4	0	1	0.144531	0.646583	-0.427355	0.307986	Selenoprotein O	SELO
Q9Y3P9	0	1	-0.0957606	0.721145	-0.260972	0.308328	Rab GTPase-activating protein 1	RABGAP1
P09769	0	1	-0.570713	0.346437	-0.347989	0.309104	Tyrosine-protein kinase Fgr	FGR
Q8NFH3	0	1	-0.599426	0.0500273	-0.149467	0.309158	Nucleoporin Nup43	NUP43
Q9Y4P3	0	1	0.0572025	0.563868	0.186743	0.309435	Transducin beta-like protein 2	TBL2
Q13217	0	1	-0.055257	0.815265	0.196197	0.309486	DnaJ homolog subfamily C member 3	DNAJC3
Q96QK1	0	1	-0.114005	0.522712	-0.0953348	0.309502	Vacuolar protein sorting-associated protein 35	VPS35
Q13148	0	1	-0.209455	0.144262	-0.131429	0.309614	TAR DNA-binding protein 43	TARDBP
Q8ND24	0	1	0.100686	0.864671	-0.490582	0.309768	RING finger protein 214	RNF214
P46779	0	1	-0.0570491	0.737038	0.14844	0.31008	60S ribosomal protein L28	RPL28
P62750	0	1	-0.000962455	0.99689	0.259579	0.310723	60S ribosomal protein L23a	RPL23A
P47712	0	1	0.449337	0.44584	-0.318228	0.311117	Cytosolic phospholipase A2;Phospholipase A2;Lysophospholipase	PLA2G4A
Q9HCN8	0	1	-0.0574845	0.907454	0.383199	0.312303	Stromal cell-derived factor 2-like protein 1	SDF2L1
Q9NZ01	0	1	0.00531124	0.985992	-0.286468	0.313333	Very-long-chain enoyl-CoA reductase	TECR
O00203	0	1	0.00120323	0.990485	-0.073463	0.31355	AP-3 complex subunit beta-1	AP3B1
Q02790	0	1	-0.04142	0.867792	0.223445	0.31387	Peptidyl-prolyl cis-trans isomerase FKBP4;Peptidyl-prolyl cis-trans isomerase FKBP4, N-terminally processed	FKBP4
P51648	0	1	-0.476807	0.35126	-0.496857	0.314534	Fatty aldehyde dehydrogenase	ALDH3A2
Q8IUR7	0	1	0.0840456	0.747755	0.199524	0.314693	Armadillo repeat-containing protein 8	ARMC8
P17931	0	1	-0.522133	0.100701	-0.20708	0.315119	Galectin-3	LGALS3
P38159	0	1	0.567624	0.469891	0.697183	0.315645	RNA-binding motif protein, X chromosome;RNA-binding motif protein, X chromosome, N-terminally processed	RBMX
Q01433	0	1	-0.213764	0.179464	-0.127599	0.315855	AMP deaminase 2	AMPD2
O75964	0	1	-0.410359	0.0378805	-0.113567	0.315921	ATP synthase subunit g, mitochondrial	ATP5L
Q9UN37;I3L4J1	0	1	0.334205	0.416603	0.390993	0.316009	Vacuolar protein sorting-associated protein 4A	VPS4A
P50148	0	1	-0.481068	0.0190288	-0.295316	0.316116	Guanine nucleotide-binding protein G(q) subunit alpha	GNAQ
Q14C86	0	1	0.0205865	0.933101	0.279035	0.316197	GTPase-activating protein and VPS9 domain-containing protein 1	GAPVD1
O43765	0	1	-0.26219	0.548589	0.330715	0.316366	Small glutamine-rich tetratricopeptide repeat-containing protein alpha	SGTA
P25705	0	1	-0.382868	0.292301	-0.314022	0.316538	ATP synthase subunit alpha, mitochondrial	ATP5A1
Q06330	0	1	-1.17041	0.106636	-0.347855	0.316634	Recombining binding protein suppressor of hairless	RBPJ
P30046;A6NHG4	0	1	0.66393	0.279654	0.640062	0.317279	D-dopachrome decarboxylase;D-dopachrome decarboxylase-like protein	DDT;DDTL
O15247	0	1	0.236936	0.306274	0.179274	0.317505	Chloride intracellular channel protein 2	CLIC2
Q96S59	0	1	0.00418009	0.995579	0.582089	0.317557	Ran-binding protein 9	RANBP9
O43504	0	1	#N/A	#N/A	-0.517629	0.317951	Ragulator complex protein LAMTOR5	LAMTOR5
A5PLN9	0	1	-0.104639	0.607845	-0.148635	0.318609	Trafficking protein particle complex subunit 13	TRAPPC13
Q9UHY1	0	1	0.207928	0.426342	0.15988	0.319194	Nuclear receptor-binding protein	NRBP1
Q8TCT9	0	1	0.373449	0.584606	0.478895	0.319264	Minor histocompatibility antigen H13	HM13
Q13310	0	1	-0.455591	0.0765486	-0.20971	0.319532	Polyadenylate-binding protein 4	PABPC4
Q12972	0	1	0.481376	0.0964773	0.162669	0.320664	Nuclear inhibitor of protein phosphatase 1;Activator of RNA decay	PPP1R8
Q15459	0	1	0.109356	0.612329	0.167311	0.32144	Splicing factor 3A subunit 1	SF3A1
P29728	0	1	5.42527	0.00261218	1.08672	0.322042	2-5-oligoadenylate synthase 2	OAS2
Q5JSP0	0	1	-0.768864	0.467973	-0.818191	0.322108	FYVE, RhoGEF and PH domain-containing protein 3	FGD3
Q13586	0	1	0.0312348	0.854059	0.110145	0.322343	Stromal interaction molecule 1	STIM1
P23919	0	1	-0.628441	0.11886	-0.35553	0.322569	Thymidylate kinase	DTYMK
Q9Y5M8	0	1	0.0448071	0.916523	0.359639	0.323107	Signal recognition particle receptor subunit beta	SRPRB
P06126	0	1	-0.805944	0.182305	-0.671475	0.323184	T-cell surface glycoprotein CD1a	CD1A
Q9NP81;M0R2C6	0	1	0.10233	0.749495	-0.254869	0.324668	Serine--tRNA ligase, mitochondrial	SARS2
Q9NZT2	0	1	0.117872	0.264209	-0.199954	0.325091	Opioid growth factor receptor	OGFR
P61009	0	1	0.544782	0.223052	0.563285	0.3251	Signal peptidase complex subunit 3	SPCS3
Q96JB2	0	1	0.0458081	0.809809	0.179588	0.32517	Conserved oligomeric Golgi complex subunit 3	COG3
Q16543	0	1	0.180312	0.239701	0.105183	0.326108	Hsp90 co-chaperone Cdc37;Hsp90 co-chaperone Cdc37, N-terminally processed	CDC37
Q9NXN4	0	1	-0.250995	0.462837	-0.251908	0.326402	Ganglioside-induced differentiation-associated protein 2	GDAP2
Q9UMY4	0	1	-0.0321147	0.915381	0.242344	0.326538	Sorting nexin-12	SNX12
O15231	0	1	-0.125312	0.818744	-0.29603	0.326545	Zinc finger protein 185	ZNF185
Q96PU8	0	1	0.0671377	0.928501	0.322141	0.326726	Protein quaking	QKI
P67775	0	1	0.157145	0.194611	0.174191	0.326948	Serine/threonine-protein phosphatase 2A catalytic subunit alpha isoform	PPP2CA
P17480	0	1	0.286126	0.480224	0.250594	0.327059	Nucleolar transcription factor 1	UBTF
Q9BZG1	0	1	0.245163	0.499558	0.259278	0.32729	Ras-related protein Rab-34	RAB34
P16219	0	1	-0.24744	0.667303	-0.420353	0.327338	Short-chain specific acyl-CoA dehydrogenase, mitochondrial	ACADS
P35573	0	1	-0.191881	0.344328	-0.152845	0.327475	Glycogen debranching enzyme;4-alpha-glucanotransferase;Amylo-alpha-1,6-glucosidase	AGL
Q969Q0	0	1	0.63363	0.190638	0.225645	0.327753	60S ribosomal protein L36a-like	RPL36AL
Q08209	0	1	-0.294583	0.173011	-0.250113	0.328553	Serine/threonine-protein phosphatase 2B catalytic subunit alpha isoform	PPP3CA
Q8NFW8	0	1	-0.0647095	0.689872	0.228967	0.328786	N-acylneuraminate cytidylyltransferase	CMAS
Q96RQ3	0	1	-0.290362	0.373738	-0.239427	0.328956	Methylcrotonoyl-CoA carboxylase subunit alpha, mitochondrial	MCCC1
Q9UJY5	0	1	-0.148662	0.439151	-0.114988	0.329803	ADP-ribosylation factor-binding protein GGA1	GGA1
P42574	0	1	1.08991	0.00492606	0.330618	0.329905	Caspase-3;Caspase-3 subunit p17;Caspase-3 subunit p12	CASP3
Q9UNA1	0	1	-0.582081	0.0936517	-0.235703	0.330014	Rho GTPase-activating protein 26	ARHGAP26
P53992	0	1	-0.182152	0.134469	-0.108043	0.330097	Protein transport protein Sec24C	SEC24C
Q6ZUJ8	0	1	0.85239	0.106657	0.346616	0.330223	Phosphoinositide 3-kinase adapter protein 1	PIK3AP1
Q86SF2	0	1	0.292732	0.365444	0.279887	0.330425	N-acetylgalactosaminyltransferase 7	GALNT7
O95372	0	1	0.0615663	0.619295	-0.155986	0.331076	Acyl-protein thioesterase 2	LYPLA2
Q9BQA9	0	1	0.315441	0.484081	0.410469	0.331122	Uncharacterized protein C17orf62	C17orf62
Q15126	0	1	-0.683508	0.00803621	-0.199081	0.331179	Phosphomevalonate kinase	PMVK
Q16795	0	1	-0.0827904	0.789382	-0.371277	0.331446	NADH dehydrogenase [ubiquinone] 1 alpha subcomplex subunit 9, mitochondrial	NDUFA9
P20339	0	1	0.346824	0.205969	0.247233	0.332105	Ras-related protein Rab-5A	RAB5A
P08240	0	1	0.0115819	0.935499	0.0919943	0.332189	Signal recognition particle receptor subunit alpha	SRPR
Q5RI15	0	1	-0.0838688	0.63855	0.191955	0.332207	Cytochrome c oxidase protein 20 homolog	COX20
Q6UB35	0	1	-0.417791	0.220316	0.368628	0.332388	Monofunctional C1-tetrahydrofolate synthase, mitochondrial	MTHFD1L
P59998;A0A0A6YYG9	0	1	0.117564	0.357849	0.0917163	0.33311	Actin-related protein 2/3 complex subunit 4	ARPC4;ARPC4-TTLL3
P32519	0	1	0.165328	0.746694	0.490379	0.333542	ETS-related transcription factor Elf-1	ELF1
Q00341	0	1	-0.51793	0.0194515	-0.124267	0.333749	Vigilin	HDLBP
Q9BXR0	0	1	0.154108	0.671557	-0.316737	0.334299	Queuine tRNA-ribosyltransferase	QTRT1
Q10472	0	1	-0.621399	0.00582708	-0.182871	0.334869	Polypeptide N-acetylgalactosaminyltransferase 1;Polypeptide N-acetylgalactosaminyltransferase 1 soluble form	GALNT1
P49591	0	1	0.0272318	0.936938	-0.187301	0.334885	Serine--tRNA ligase, cytoplasmic	SARS
P28070	0	1	0.14	0.773378	-0.591688	0.334946	Proteasome subunit beta type-4	PSMB4
P45880	0	1	0.0963063	0.550532	0.150684	0.335016	Voltage-dependent anion-selective channel protein 2	VDAC2
Q9NX40	0	1	-0.951316	0.0606646	-0.52526	0.335414	OCIA domain-containing protein 1	OCIAD1
Q92882	0	1	-0.0407534	0.882648	-0.527395	0.336202	Osteoclast-stimulating factor 1	OSTF1
Q9NQG5	0	1	0.285001	0.568348	0.363512	0.336714	Regulation of nuclear pre-mRNA domain-containing protein 1B	RPRD1B
Q6IQ22	0	1	1.32309	0.00766369	0.306476	0.336955	Ras-related protein Rab-12	RAB12
Q13131	0	1	0.0193311	0.867213	-0.23394	0.337001	5-AMP-activated protein kinase catalytic subunit alpha-1	PRKAA1
Q9BPW8	0	1	0.255959	0.532862	-0.226608	0.337246	Protein NipSnap homolog 1	NIPSNAP1
P28062	0	1	0.232384	0.503605	-0.360921	0.337513	Proteasome subunit beta type-8	PSMB8
Q9BUP3	0	1	0.880541	0.00206225	0.267111	0.338307	Oxidoreductase HTATIP2	HTATIP2
P43243	0	1	-0.0920889	0.474693	0.11058	0.338505	Matrin-3	MATR3
Q9UPR0	0	1	0.270811	0.684591	0.357752	0.339192	Inactive phospholipase C-like protein 2	PLCL2
Q92620	0	1	0.0254682	0.888681	0.201563	0.339373	Pre-mRNA-splicing factor ATP-dependent RNA helicase PRP16	DHX38
P04062	0	1	-0.364644	0.486941	-0.437349	0.339608	Glucosylceramidase	GBA
Q9Y2U8	0	1	0.256748	0.590117	0.409172	0.339755	Inner nuclear membrane protein Man1	LEMD3
Q02083	0	1	-0.543781	0.182228	-0.406973	0.340013	N-acylethanolamine-hydrolyzing acid amidase;N-acylethanolamine-hydrolyzing acid amidase subunit alpha;N-acylethanolamine-hydrolyzing acid amidase subunit beta	NAAA
P51149	0	1	-0.272303	0.581124	-0.323357	0.340418	Ras-related protein Rab-7a	RAB7A
O00160	0	1	-0.225662	0.268313	-0.164698	0.340623	Unconventional myosin-If	MYO1F
Q9NRP0	0	1	-0.0950887	0.856329	0.524046	0.341101	Oligosaccharyltransferase complex subunit OSTC	OSTC
Q9H307	0	1	-0.21796	0.385124	-0.21621	0.341162	Pinin	PNN
P49795	0	1	-0.105614	0.803932	-0.30048	0.342652	Regulator of G-protein signaling 19	RGS19
Q9Y312	0	1	0.206321	0.630194	0.488193	0.342948	Protein AAR2 homolog	AAR2
O43707	0	1	-0.1243	0.586904	0.322324	0.342949	Alpha-actinin-4	ACTN4
Q9P0J0	0	1	-0.730361	0.119286	-0.457909	0.343141	NADH dehydrogenase [ubiquinone] 1 alpha subcomplex subunit 13	NDUFA13
P40939	0	1	-0.449771	0.280419	-0.223962	0.343661	Trifunctional enzyme subunit alpha, mitochondrial;Long-chain enoyl-CoA hydratase;Long chain 3-hydroxyacyl-CoA dehydrogenase	HADHA
Q9BTC0	0	1	0.364688	0.604884	0.423723	0.344082	Death-inducer obliterator 1	DIDO1
O94868	0	1	0.495089	0.249784	0.332222	0.344099	F-BAR and double SH3 domains protein 2	FCHSD2
O60701	0	1	-0.210691	0.41289	0.259868	0.344369	UDP-glucose 6-dehydrogenase	UGDH
Q9Y383	0	1	-0.00540376	0.980934	0.114365	0.345626	Putative RNA-binding protein Luc7-like 2	LUC7L2
Q9P287	0	1	-0.153588	0.681687	-0.572244	0.345637	BRCA2 and CDKN1A-interacting protein	BCCIP
Q9Y512	0	1	-0.133592	0.390207	-0.220559	0.345857	Sorting and assembly machinery component 50 homolog	SAMM50
Q96EP0;A0A0B4J293	0	1	0.0955992	0.629911	-0.204473	0.346289	E3 ubiquitin-protein ligase RNF31	RNF31
P00390	0	1	-0.0318237	0.921964	0.18515	0.346747	Glutathione reductase, mitochondrial	GSR
O75175	0	1	-0.188353	0.597372	-0.234037	0.346835	CCR4-NOT transcription complex subunit 3	CNOT3
Q8IXQ6	0	1	3.0654	0.000806683	-0.553432	0.347003	Poly [ADP-ribose] polymerase 9	PARP9
P06733	0	1	0.114018	0.678591	0.140836	0.347564	Alpha-enolase	ENO1
O60493	0	1	-0.459718	0.0035042	-0.109441	0.34808	Sorting nexin-3	SNX3
Q15084	0	1	-0.0240169	0.925006	0.126098	0.348895	Protein disulfide-isomerase A6	PDIA6
Q8WUK0	0	1	-0.331108	0.416693	-0.472351	0.34982	Phosphatidylglycerophosphatase and protein-tyrosine phosphatase 1	PTPMT1
Q9UHB9	0	1	0.197435	0.168965	0.110416	0.350967	Signal recognition particle subunit SRP68	SRP68
P55795	0	1	-0.0682954	0.578134	-0.210385	0.350983	Heterogeneous nuclear ribonucleoprotein H2	HNRNPH2
P35579	0	1	-0.0347062	0.799144	-0.114829	0.351637	Myosin-9	MYH9
Q6KCM7	0	1	0.0212469	0.952053	0.256718	0.351709	Calcium-binding mitochondrial carrier protein SCaMC-2	SLC25A25
Q8ND30	0	1	0.782589	0.000492741	0.204806	0.351946	Liprin-beta-2	PPFIBP2
O14526	0	1	-0.696046	0.0242068	-0.348429	0.352167	F-BAR domain only protein 1	FCHO1
O00115	0	1	-0.653872	0.456079	-0.872953	0.35238	Deoxyribonuclease-2-alpha	DNASE2
P53611	0	1	-0.338601	0.263669	-0.23714	0.353574	Geranylgeranyl transferase type-2 subunit beta	RABGGTB
O14980	0	1	-0.292293	0.575804	-0.313202	0.353637	Exportin-1	XPO1
Q13546	0	1	0.143912	0.46321	-0.189055	0.354253	Receptor-interacting serine/threonine-protein kinase 1	RIPK1
P26572	0	1	-0.421549	0.300579	-0.260834	0.354286	Alpha-1,3-mannosyl-glycoprotein 2-beta-N-acetylglucosaminyltransferase	MGAT1
Q9Y3Z3	0	1	-0.340401	0.319089	-0.2501	0.354491	Deoxynucleoside triphosphate triphosphohydrolase SAMHD1	SAMHD1
Q9Y2W2	0	1	-0.0017944	0.996595	0.323061	0.35464	WW domain-binding protein 11	WBP11
Q9UPN6	0	1	0.577409	0.188257	0.386826	0.35473	Protein SCAF8	SCAF8
P78362	0	1	-0.00932528	0.979228	0.220161	0.355084	SRSF protein kinase 2;SRSF protein kinase 2 N-terminal;SRSF protein kinase 2 C-terminal	SRPK2
Q9BWD1	0	1	0.206399	0.470143	0.229702	0.355835	Acetyl-CoA acetyltransferase, cytosolic	ACAT2
Q96B54	0	1	#N/A	#N/A	-0.123831	0.356468	Zinc finger protein 428	ZNF428
Q9Y2Z4	0	1	0.223356	0.652587	0.315717	0.356647	Tyrosine--tRNA ligase, mitochondrial	YARS2
Q13427	0	1	-0.120848	0.832986	0.638086	0.356704	Peptidyl-prolyl cis-trans isomerase G	PPIG
Q9NNW7	0	1	-0.266692	0.29574	-0.186695	0.356705	Thioredoxin reductase 2, mitochondrial	TXNRD2
Q9HBH5	0	1	0.102493	0.725088	0.224211	0.357332	Retinol dehydrogenase 14	RDH14
Q8TBP6	0	1	0.0121869	0.976905	-0.399041	0.35784	Solute carrier family 25 member 40	SLC25A40
P28068;F6UB75	0	1	-0.0967859	0.856243	-0.53542	0.357936	HLA class II histocompatibility antigen, DM beta chain	HLA-DMB
P0DN79;P35520	0	1	-0.500767	0.324001	-0.425862	0.358383	Cystathionine beta-synthase	CBS
O14874	0	1	-0.20556	0.604513	0.279534	0.358569	[3-methyl-2-oxobutanoate dehydrogenase [lipoamide]] kinase, mitochondrial	BCKDK
O00299	0	1	-0.282881	0.384116	-0.241449	0.358795	Chloride intracellular channel protein 1	CLIC1
Q92879	0	1	0.337221	0.158905	0.206236	0.35884	CUGBP Elav-like family member 1	CELF1
Q92499	0	1	0.0253085	0.656931	-0.0670862	0.359286	ATP-dependent RNA helicase DDX1	DDX1
P15586	0	1	-0.300729	0.416229	-0.267459	0.359679	N-acetylglucosamine-6-sulfatase	GNS
Q9BZQ8	0	1	0.815971	0.0561428	0.250795	0.360554	Protein Niban	FAM129A
Q96KP1	0	1	0.0949928	0.596124	-0.260053	0.360819	Exocyst complex component 2	EXOC2
O75312	0	1	0.736044	0.0551607	0.424957	0.361232	Zinc finger protein ZPR1	ZPR1
P04040	0	1	-0.286281	0.0749745	-0.175789	0.361585	Catalase	CAT
Q5SW79	0	1	0.526456	0.188752	0.251566	0.361899	Centrosomal protein of 170 kDa	CEP170
Q14997	0	1	0.113847	0.539371	0.224022	0.362127	Proteasome activator complex subunit 4	PSME4
Q9Y2B0	0	1	-0.546362	0.195692	-0.561757	0.362677	Protein canopy homolog 2	CNPY2
Q9NXV2	0	1	-0.483464	0.180669	0.310639	0.363285	BTB/POZ domain-containing protein KCTD5	KCTD5
Q8TC07	0	1	-0.310701	0.213769	-0.242645	0.363438	TBC1 domain family member 15	TBC1D15
Q9UH65	0	1	-0.191849	0.567288	-0.468103	0.36371	Switch-associated protein 70	SWAP70
O75369	0	1	0.0218375	0.952575	0.375193	0.364273	Filamin-B	FLNB
E7EVH7;Q07866	0	1	0.126088	0.406281	0.235198	0.365149	Kinesin light chain 1	KLC1
Q16629	0	1	0.422856	0.454957	0.391769	0.365268	Serine/arginine-rich splicing factor 7	SRSF7
P46063	0	1	0.184971	0.187446	-0.135389	0.365362	ATP-dependent DNA helicase Q1	RECQL
Q8N5K1	0	1	0.206434	0.310814	0.25504	0.365677	CDGSH iron-sulfur domain-containing protein 2	CISD2
P26373	0	1	0.146437	0.221321	0.145565	0.36573	60S ribosomal protein L13	RPL13
Q96HC4	0	1	0.42805	0.106898	0.184616	0.365758	PDZ and LIM domain protein 5	PDLIM5
P19784	0	1	-0.0804753	0.620638	-0.143653	0.365955	Casein kinase II subunit alpha	CSNK2A2
P39900	0	1	#N/A	#N/A	1.08869	0.366281	Macrophage metalloelastase	MMP12
P49840	0	1	0.391387	0.0237766	0.307502	0.366695	Glycogen synthase kinase-3 alpha	GSK3A
Q9UHA4	0	1	0.167655	0.572745	-0.194023	0.366718	Ragulator complex protein LAMTOR3	LAMTOR3
Q0VGL1	0	1	-0.00221786	0.995226	-0.331663	0.367403	Ragulator complex protein LAMTOR4;Ragulator complex protein LAMTOR4, N-terminally processed	LAMTOR4
O00178	0	1	1.03294	0.0980274	-0.640535	0.367617	GTP-binding protein 1	GTPBP1
Q14258	0	1	0.75826	0.00302092	-0.188397	0.367687	E3 ubiquitin/ISG15 ligase TRIM25	TRIM25
Q13576	0	1	0.0371921	0.852239	-0.289885	0.368209	Ras GTPase-activating-like protein IQGAP2	IQGAP2
Q02750	0	1	-0.02456	0.940955	-0.228697	0.368388	Dual specificity mitogen-activated protein kinase kinase 1	MAP2K1
P05976;P08590	0	1	-0.185429	0.782757	-0.455195	0.368453	Myosin light chain 1/3, skeletal muscle isoform;Myosin light chain 3	MYL1;MYL3
A0A1C7CYW4;O75787	0	1	-1.13794	0.0121486	0.456555	0.368589	Renin receptor	ATP6AP2
Q16630	0	1	-0.0757198	0.782087	0.090164	0.369264	Cleavage and polyadenylation specificity factor subunit 6	CPSF6
Q9Y4K1	0	1	0.456863	0.00946525	-0.289348	0.369473	Absent in melanoma 1 protein	AIM1
P28331	0	1	0.0368685	0.817426	-0.237619	0.369692	NADH-ubiquinone oxidoreductase 75 kDa subunit, mitochondrial	NDUFS1
P11117	0	1	-0.193373	0.428812	-0.223562	0.370138	Lysosomal acid phosphatase	ACP2
P08648	0	1	-0.531357	0.00267179	-0.193219	0.370527	Integrin alpha-5;Integrin alpha-5 heavy chain;Integrin alpha-5 light chain	ITGA5
P49757	0	1	0.58492	0.239792	0.284984	0.370639	Protein numb homolog	NUMB
Q9UIQ6	0	1	0.237585	0.510058	0.314213	0.370976	Leucyl-cystinyl aminopeptidase;Leucyl-cystinyl aminopeptidase, pregnancy serum form	LNPEP
P26368	0	1	0.0498622	0.809218	0.147857	0.371529	Splicing factor U2AF 65 kDa subunit	U2AF2
P35659	0	1	0.0493291	0.750537	0.145731	0.371633	Protein DEK	DEK
P31930	0	1	-0.215583	0.024866	0.0684796	0.371839	Cytochrome b-c1 complex subunit 1, mitochondrial	UQCRC1
Q9Y624	0	1	1.36751	0.00156814	0.493743	0.3722	Junctional adhesion molecule A	F11R
Q9Y5Y2	0	1	-0.275018	0.221459	-0.225114	0.372506	Cytosolic Fe-S cluster assembly factor NUBP2	NUBP2
Q99704	0	1	-0.270409	0.429106	-0.333107	0.372839	Docking protein 1	DOK1
Q14919	0	1	-1.02141	0.0334519	-0.505277	0.373051	Dr1-associated corepressor	DRAP1
Q9Y3D8	0	1	-0.339708	0.56601	0.485058	0.373338	Adenylate kinase isoenzyme 6	AK6
Q12800	0	1	-0.674807	0.164729	-0.289863	0.373811	Alpha-globin transcription factor CP2	TFCP2
Q16204	0	1	0.27829	0.395957	0.271794	0.373891	Coiled-coil domain-containing protein 6	CCDC6
Q8WVV9	0	1	-0.308824	0.113862	-0.160784	0.373984	Heterogeneous nuclear ribonucleoprotein L-like	HNRNPLL
Q4G176	0	1	-0.4527	0.257127	-0.375626	0.374548	Acyl-CoA synthetase family member 3, mitochondrial	ACSF3
Q13838	0	1	-0.158238	0.294865	0.129756	0.374714	Spliceosome RNA helicase DDX39B	DDX39B
P33241	0	1	-0.0713578	0.871251	-0.329003	0.374802	Lymphocyte-specific protein 1	LSP1
P17050	0	1	-0.280471	0.47342	-0.5449	0.375031	Alpha-N-acetylgalactosaminidase	NAGA
P35269	0	1	-0.000366184	0.999118	-0.254676	0.37516	General transcription factor IIF subunit 1	GTF2F1
Q4KMQ2	0	1	-0.559262	0.0764086	-0.244787	0.375325	Anoctamin-6	ANO6
P23588	0	1	0.0542298	0.882469	0.203905	0.375986	Eukaryotic translation initiation factor 4B	EIF4B
P42331	0	1	0.304364	0.0636069	-0.149905	0.376908	Rho GTPase-activating protein 25	ARHGAP25
O60784	0	1	0.14327	0.398495	-0.138021	0.377026	Target of Myb protein 1	TOM1
Q9P2D3	0	1	-0.104477	0.692415	-0.230835	0.377217	HEAT repeat-containing protein 5B	HEATR5B
Q9UMS4	0	1	-0.173918	0.324361	-0.160568	0.377273	Pre-mRNA-processing factor 19	PRPF19
P10412	0	1	0.662486	0.362891	0.410425	0.377932	Histone H1.4	HIST1H1E
O43148	0	1	-0.480858	0.0425766	-0.171465	0.378152	mRNA cap guanine-N7 methyltransferase	RNMT
Q13303	0	1	0.120843	0.69353	-0.284004	0.3783	Voltage-gated potassium channel subunit beta-2	KCNAB2
Q8TD55	0	1	-0.194197	0.0409046	-0.144055	0.378464	Pleckstrin homology domain-containing family O member 2	PLEKHO2
Q96I99	0	1	-0.0822538	0.605237	-0.129906	0.378763	Succinyl-CoA ligase [GDP-forming] subunit beta, mitochondrial	SUCLG2
Q01130	0	1	0.339427	0.431271	0.213133	0.378859	Serine/arginine-rich splicing factor 2	SRSF2
Q15796	0	1	-0.707939	0.0292399	-0.337753	0.379034	Mothers against decapentaplegic homolog 2	SMAD2
P50454	0	1	-0.303117	0.324079	0.208733	0.381052	Serpin H1	SERPINH1
P48449	0	1	0.147487	0.5893	-0.14636	0.381215	Lanosterol synthase	LSS
Q9NRZ7	0	1	0.814711	0.114709	0.444112	0.381593	1-acyl-sn-glycerol-3-phosphate acyltransferase gamma	AGPAT3
Q92797	0	1	0.301813	0.239959	0.184228	0.382125	Symplekin	SYMPK
P25789	0	1	-0.163669	0.762061	-0.467338	0.38215	Proteasome subunit alpha type-4	PSMA4
P16278	0	1	-0.559115	0.179744	-0.497597	0.382669	Beta-galactosidase	GLB1
Q49A26	0	1	-0.406924	0.103526	0.150395	0.383231	Putative oxidoreductase GLYR1	GLYR1
Q86WC4	0	1	-0.377917	0.107237	-0.328595	0.383491	Osteopetrosis-associated transmembrane protein 1	OSTM1
O15042	0	1	0.479876	0.460118	0.508352	0.383615	U2 snRNP-associated SURP motif-containing protein	U2SURP
P50502;Q8NFI4;Q8IZP2	0	1	-0.321803	0.459716	-0.33044	0.383668	Hsc70-interacting protein;Putative protein FAM10A5;Putative protein FAM10A4	ST13;ST13P5;ST13P4
O75828	0	1	0.4892	0.400707	0.488653	0.384427	Carbonyl reductase [NADPH] 3	CBR3
Q9H1E5	0	1	-0.965221	0.038754	-0.359426	0.384592	Thioredoxin-related transmembrane protein 4	TMX4
P46019	0	1	-0.194415	0.408409	-0.237087	0.384731	Phosphorylase b kinase regulatory subunit alpha, liver isoform	PHKA2
P23528	0	1	-0.0369633	0.549939	-0.119701	0.384852	Cofilin-1	CFL1
O14773	0	1	-0.548161	0.0819434	-0.240174	0.385238	Tripeptidyl-peptidase 1	TPP1
Q8IVG5	0	1	1.41911	0.0186299	-0.234695	0.385498	Sterile alpha motif domain-containing protein 9-like	SAMD9L
Q9UJY4	0	1	-0.525236	0.146587	-0.199375	0.386109	ADP-ribosylation factor-binding protein GGA2	GGA2
Q14738	0	1	-0.363581	0.274466	-0.109131	0.386202	Serine/threonine-protein phosphatase 2A 56 kDa regulatory subunit delta isoform	PPP2R5D
P62333	0	1	-0.322748	0.38384	-0.212319	0.386781	26S protease regulatory subunit 10B	PSMC6
Q96AT9	0	1	-0.358261	0.152948	0.266706	0.387515	Ribulose-phosphate 3-epimerase	RPE
Q8NBF2	0	1	0.003781	0.992989	-0.18586	0.388844	NHL repeat-containing protein 2	NHLRC2
Q6ZT12	0	1	#N/A	#N/A	-0.316185	0.389161	E3 ubiquitin-protein ligase UBR3	UBR3
P49593	0	1	-0.0817302	0.698767	-0.138236	0.389391	Protein phosphatase 1F	PPM1F
Q9Y230	0	1	0.093271	0.608664	0.107407	0.389593	RuvB-like 2	RUVBL2
P50213	0	1	-0.219036	0.490687	0.178997	0.389629	Isocitrate dehydrogenase [NAD] subunit alpha, mitochondrial	IDH3A
Q02543	0	1	0.00983003	0.963823	-0.135259	0.389695	60S ribosomal protein L18a	RPL18A
Q9H8W4	0	1	-0.102928	0.724908	-0.308608	0.389753	Pleckstrin homology domain-containing family F member 2	PLEKHF2
O43583	0	1	-0.291467	0.385602	-0.26196	0.39073	Density-regulated protein	DENR
P62140	0	1	-0.0541558	0.832146	-0.16929	0.390847	Serine/threonine-protein phosphatase PP1-beta catalytic subunit	PPP1CB
Q9Y376	0	1	0.164722	0.676539	-0.403506	0.390878	Calcium-binding protein 39	CAB39
O14656	0	1	0.324268	0.350199	0.331659	0.391075	Torsin-1A	TOR1A
Q15370	0	1	-0.090107	0.777196	-0.239186	0.391463	Transcription elongation factor B polypeptide 2	TCEB2
P55957	0	1	0.37989	0.254056	0.298622	0.39158	BH3-interacting domain death agonist;BH3-interacting domain death agonist p15;BH3-interacting domain death agonist p13;BH3-interacting domain death agonist p11	BID
Q7L2H7	0	1	-0.0654991	0.821938	-0.249864	0.391612	Eukaryotic translation initiation factor 3 subunit M	EIF3M
Q14157	0	1	-0.0651496	0.579956	-0.115169	0.391641	Ubiquitin-associated protein 2-like	UBAP2L
Q8NBF6	0	1	-0.0683889	0.827586	-0.174356	0.391748	Late secretory pathway protein AVL9 homolog	AVL9
P62136	0	1	-0.0559071	0.881943	-0.268527	0.391798	Serine/threonine-protein phosphatase PP1-alpha catalytic subunit	PPP1CA
P29692	0	1	-0.00639179	0.94003	0.122684	0.391989	Elongation factor 1-delta	EEF1D
Q6IAA8	0	1	0.0515429	0.873591	-0.208667	0.392072	Ragulator complex protein LAMTOR1	LAMTOR1
Q9UI12	0	1	-0.143657	0.708116	0.195234	0.392544	V-type proton ATPase subunit H	ATP6V1H
Q99685	0	1	1.68627	0.0550497	0.664064	0.392993	Monoglyceride lipase	MGLL
P29372	0	1	-1.65201	0.00687502	-0.396864	0.393001	DNA-3-methyladenine glycosylase	MPG
P17655	0	1	0.25649	0.35181	-0.33599	0.393427	Calpain-2 catalytic subunit	CAPN2
A4D1P6	0	1	-0.0959738	0.824618	-0.309997	0.393568	WD repeat-containing protein 91	WDR91
O60716	0	1	-0.00632446	0.962147	-0.182702	0.394149	Catenin delta-1	CTNND1
Q03426	0	1	-0.189146	0.462272	-0.169643	0.394214	Mevalonate kinase	MVK
Q9H993	0	1	-0.21509	0.600132	-0.368495	0.394814	Protein-glutamate O-methyltransferase	ARMT1
Q5VTL8	0	1	0.780556	0.054723	0.577197	0.395387	Pre-mRNA-splicing factor 38B	PRPF38B
A1X283	0	1	0.726685	0.592347	0.646645	0.395575	SH3 and PX domain-containing protein 2B	SH3PXD2B
Q12874	0	1	0.00675836	0.984137	0.189403	0.398263	Splicing factor 3A subunit 3	SF3A3
Q9BZF1	0	1	-0.0413031	0.880178	0.223733	0.398758	Oxysterol-binding protein-related protein 8	OSBPL8
O14530	0	1	0.0601524	0.798633	-0.120394	0.398776	Thioredoxin domain-containing protein 9	TXNDC9
P51610	0	1	0.0931677	0.747166	0.198898	0.399017	Host cell factor 1;HCF N-terminal chain 1;HCF N-terminal chain 2;HCF N-terminal chain 3;HCF N-terminal chain 4;HCF N-terminal chain 5;HCF N-terminal chain 6;HCF C-terminal chain 1;HCF C-terminal chain 2;HCF C-terminal chain 3;HCF C-terminal chain 4;HCF C-terminal chain 5;HCF C-terminal chain 6	HCFC1
P53007	0	1	-0.603413	0.16299	-0.225176	0.399569	Tricarboxylate transport protein, mitochondrial	SLC25A1
Q96AE4	0	1	0.418474	0.169008	0.214882	0.400324	Far upstream element-binding protein 1	FUBP1
O96008	0	1	-0.327787	0.414204	0.264245	0.400801	Mitochondrial import receptor subunit TOM40 homolog	TOMM40
Q96HN2	0	1	0.355601	0.0410509	-0.126046	0.401541	Putative adenosylhomocysteinase 3	AHCYL2
Q07960	0	1	0.182314	0.549058	0.122229	0.401625	Rho GTPase-activating protein 1	ARHGAP1
Q9Y6E0	0	1	-0.113446	0.540549	-0.111359	0.401647	Serine/threonine-protein kinase 24;Serine/threonine-protein kinase 24 36 kDa subunit;Serine/threonine-protein kinase 24 12 kDa subunit	STK24
P09132	0	1	0.201601	0.402658	0.18661	0.402783	Signal recognition particle 19 kDa protein	SRP19
P46782	0	1	-0.114058	0.668582	0.226906	0.402806	40S ribosomal protein S5;40S ribosomal protein S5, N-terminally processed	RPS5
O00268	0	1	-0.342849	0.566083	0.242889	0.402936	Transcription initiation factor TFIID subunit 4	TAF4
Q08378	0	1	0.253958	0.109181	0.11145	0.403718	Golgin subfamily A member 3	GOLGA3
O15173	0	1	-0.110231	0.594736	-0.238313	0.403996	Membrane-associated progesterone receptor component 2	PGRMC2
P14854	0	1	-0.181571	0.483869	0.180029	0.404199	Cytochrome c oxidase subunit 6B1	COX6B1
O75367	0	1	0.419618	0.393862	0.589999	0.404621	Core histone macro-H2A.1	H2AFY
C9J1V9;O43324	0	1	0.418803	0.517244	0.3523	0.404761	Eukaryotic translation elongation factor 1 epsilon-1	EEF1E1-BLOC1S5;EEF1E1
P26583	0	1	0.268	0.586061	0.290844	0.404855	High mobility group protein B2	HMGB2
Q9BYX2	0	1	-0.891926	0.101286	-0.379258	0.405277	TBC1 domain family member 2A	TBC1D2
P08236	0	1	-0.216961	0.505946	-0.362577	0.405858	Beta-glucuronidase	GUSB
P42224	0	1	1.1318	0.0404657	-0.334076	0.405868	Signal transducer and activator of transcription 1-alpha/beta	STAT1
Q9Y3E5	0	1	0.195241	0.283584	0.221633	0.406183	Peptidyl-tRNA hydrolase 2, mitochondrial	PTRH2
Q9Y303	0	1	-0.265021	0.15833	-0.180633	0.40632	Putative N-acetylglucosamine-6-phosphate deacetylase	AMDHD2
Q9Y336	0	1	-0.485579	0.251192	-0.246224	0.407248	Sialic acid-binding Ig-like lectin 9	SIGLEC9
P06576	0	1	-0.103613	0.337828	0.091431	0.407432	ATP synthase subunit beta, mitochondrial	ATP5B
Q96D71	0	1	0.129679	0.803142	0.253601	0.407612	RalBP1-associated Eps domain-containing protein 1	REPS1
Q9UQN3	0	1	-0.270282	0.468751	-0.164264	0.407686	Charged multivesicular body protein 2b	CHMP2B
Q9UQ16	0	1	#N/A	#N/A	-0.385548	0.407933	Dynamin-3	DNM3
Q9ULC4	0	1	-0.302687	0.585835	-0.435473	0.407966	Malignant T-cell-amplified sequence 1	MCTS1
P61803	0	1	-0.747625	0.302694	-0.48917	0.408125	Dolichyl-diphosphooligosaccharide--protein glycosyltransferase subunit DAD1	DAD1
Q7Z434	0	1	-0.0819143	0.796911	0.288814	0.40847	Mitochondrial antiviral-signaling protein	MAVS
Q5T0F9	0	1	0.17213	0.424272	0.165889	0.409271	Coiled-coil and C2 domain-containing protein 1B	CC2D1B
P21964	0	1	-0.255707	0.663054	-0.326257	0.409915	Catechol O-methyltransferase	COMT
P49207	0	1	0.320169	0.154336	0.457315	0.410048	60S ribosomal protein L34	RPL34
P60174	0	1	-0.307226	0.216551	-0.122038	0.411045	Triosephosphate isomerase	TPI1
Q9HD42	0	1	0.321421	0.0472507	0.174114	0.411841	Charged multivesicular body protein 1a	CHMP1A
P15927	0	1	-0.051429	0.84392	-0.239786	0.41244	Replication protein A 32 kDa subunit	RPA2
A0MZ66	0	1	0.189338	0.499955	0.14592	0.4127	Shootin-1	KIAA1598
Q7KZI7	0	1	-0.43524	0.0651716	-0.263907	0.413016	Serine/threonine-protein kinase MARK2	MARK2
P36543	0	1	0.195954	0.420952	0.227809	0.413476	V-type proton ATPase subunit E 1	ATP6V1E1
Q9H6V9	0	1	-0.722392	0.159313	-0.350617	0.414518	UPF0554 protein C2orf43	C2orf43
P50225	0	1	-0.370447	0.513499	-0.47034	0.414637	Sulfotransferase 1A1	SULT1A1
Q9NYL9	0	1	0.344256	0.2808	0.213202	0.414643	Tropomodulin-3	TMOD3
P62256	0	1	-0.187813	0.442766	0.120187	0.414886	Ubiquitin-conjugating enzyme E2 H	UBE2H
Q8TEA8	0	1	-0.284888	0.230815	-0.211392	0.415181	D-tyrosyl-tRNA(Tyr) deacylase 1	DTD1
Q8N3C0	0	1	0.470787	0.164543	0.149507	0.415267	Activating signal cointegrator 1 complex subunit 3	ASCC3
P68431;Q16695;Q6NXT2	0	1	0.479975	0.374315	0.558015	0.415529	Histone H3.1;Histone H3.1t;Histone H3.3C	HIST1H3A;HIST3H3;H3F3C
P53999	0	1	0.508952	0.146662	0.312058	0.415546	Activated RNA polymerase II transcriptional coactivator p15	SUB1
P08579	0	1	0.240945	0.593583	0.191625	0.415667	U2 small nuclear ribonucleoprotein B	SNRPB2
Q13526	0	1	-0.189235	0.528706	-0.317109	0.415822	Peptidyl-prolyl cis-trans isomerase NIMA-interacting 1	PIN1
O15294	0	1	-0.281661	0.202912	0.16026	0.416379	UDP-N-acetylglucosamine--peptide N-acetylglucosaminyltransferase 110 kDa subunit	OGT
Q9P2R3	0	1	-0.040367	0.78814	-0.143579	0.416502	Rabankyrin-5	ANKFY1
Q9BRR9	0	1	-0.327522	0.245423	-0.20076	0.41715	Rho GTPase-activating protein 9	ARHGAP9
Q9P2W9	0	1	#N/A	#N/A	0.206687	0.417731	Syntaxin-18	STX18
O00273	0	1	0.228361	0.498869	-0.245093	0.417888	DNA fragmentation factor subunit alpha	DFFA
P61201	0	1	-0.267822	0.138061	-0.192332	0.417998	COP9 signalosome complex subunit 2	COPS2
Q9GZQ3	0	1	-0.42312	0.0420477	-0.23657	0.418234	COMM domain-containing protein 5	COMMD5
Q14151	0	1	1.01276	0.176654	0.406014	0.418406	Scaffold attachment factor B2	SAFB2
Q8NHP8	0	1	-0.739291	0.0351079	-0.135445	0.418599	Putative phospholipase B-like 2;Putative phospholipase B-like 2 32 kDa form;Putative phospholipase B-like 2 45 kDa form	PLBD2
O00142	0	1	-0.340966	0.0918319	-0.0897788	0.420767	Thymidine kinase 2, mitochondrial	TK2
Q12974	0	1	0.303929	0.347263	0.216349	0.421219	Protein tyrosine phosphatase type IVA 2	PTP4A2
P31942	0	1	-0.315763	0.238363	-0.341014	0.421297	Heterogeneous nuclear ribonucleoprotein H3	HNRNPH3
P18754	0	1	0.24451	0.467068	0.131175	0.42154	Regulator of chromosome condensation	RCC1
O43395	0	1	0.222552	0.496108	0.246438	0.421584	U4/U6 small nuclear ribonucleoprotein Prp3	PRPF3
Q6ICL3	0	1	-0.368268	0.19469	-0.236546	0.421986	Transport and Golgi organization protein 2 homolog	TANGO2
P56134	0	1	0.00397876	0.989486	0.163734	0.422035	ATP synthase subunit f, mitochondrial	ATP5J2
Q99470	0	1	-0.824461	0.0832366	-0.297024	0.422079	Stromal cell-derived factor 2	SDF2
P51003	0	1	-0.300785	0.346084	-0.130781	0.422986	Poly(A) polymerase alpha	PAPOLA
P25325	0	1	-0.231498	0.535166	-0.202372	0.423124	3-mercaptopyruvate sulfurtransferase	MPST
Q8NBI6	0	1	-0.436767	0.214733	-0.405992	0.423274	Xyloside xylosyltransferase 1	XXYLT1
P13639	0	1	-0.175679	0.367672	-0.102826	0.423371	Elongation factor 2	EEF2
P51153	0	1	-0.210002	0.539408	-0.272795	0.423839	Ras-related protein Rab-13	RAB13
Q9NRK6	0	1	-0.179124	0.105019	-0.10232	0.424255	ATP-binding cassette sub-family B member 10, mitochondrial	ABCB10
Q96IV0	0	1	0.262974	0.400019	-0.283425	0.424315	Peptide-N(4)-(N-acetyl-beta-glucosaminyl)asparagine amidase	NGLY1
Q99714	0	1	-0.309198	0.496623	-0.417113	0.424748	3-hydroxyacyl-CoA dehydrogenase type-2	HSD17B10
O00400	0	1	0.413575	0.264768	0.151991	0.425209	Acetyl-coenzyme A transporter 1	SLC33A1
Q7Z3B4	0	1	0.813588	0.105583	0.403999	0.42618	Nucleoporin p54	NUP54
O15400	0	1	0.167181	0.45771	0.103958	0.426383	Syntaxin-7	STX7
P51572	0	1	-0.216988	0.536842	-0.231888	0.426396	B-cell receptor-associated protein 31	BCAP31
Q14139	0	1	0.0607694	0.8171	-0.145183	0.426507	Ubiquitin conjugation factor E4 A	UBE4A
Q96C23	0	1	-0.175693	0.661125	-0.296937	0.426709	Aldose 1-epimerase	GALM
P49407	0	1	-0.1764	0.372285	-0.116015	0.42727	Beta-arrestin-1	ARRB1
Q9NVJ2	0	1	0.472868	0.350663	-0.386787	0.427365	ADP-ribosylation factor-like protein 8B	ARL8B
Q96FX7	0	1	-0.0712605	0.850613	0.457786	0.427962	tRNA (adenine(58)-N(1))-methyltransferase catalytic subunit TRMT61A	TRMT61A
Q9BV38	0	1	#N/A	#N/A	0.204204	0.427998	WD repeat-containing protein 18	WDR18
P62244	0	1	-0.327355	0.487683	-0.227512	0.428537	40S ribosomal protein S15a	RPS15A
P54136	0	1	-0.282344	0.189362	-0.0943211	0.428658	Arginine--tRNA ligase, cytoplasmic	RARS
Q9HBH0	0	1	0.787264	0.4115	0.564197	0.429758	Rho-related GTP-binding protein RhoF	RHOF
Q86WV6	0	1	#N/A	#N/A	0.529675	0.430712	Stimulator of interferon genes protein	TMEM173
O60341	0	1	-0.28758	0.482721	0.220865	0.431285	Lysine-specific histone demethylase 1A	KDM1A
Q96S52	0	1	-0.683643	0.0890416	-0.15201	0.431524	GPI transamidase component PIG-S	PIGS
Q32P28	0	1	-0.775321	0.0168966	-0.228757	0.432366	Prolyl 3-hydroxylase 1	LEPRE1
Q8WWY3	0	1	-0.232514	0.209831	-0.182328	0.433045	U4/U6 small nuclear ribonucleoprotein Prp31	PRPF31
Q9H3N1	0	1	-0.288091	0.426792	-0.243728	0.433101	Thioredoxin-related transmembrane protein 1	TMX1
Q9Y4I1	0	1	-0.237329	0.263145	-0.146024	0.43359	Unconventional myosin-Va	MYO5A
Q9ULE6	0	1	-0.41386	0.351901	-0.329909	0.434703	Paladin	PALD1
Q92900	0	1	-0.00212915	0.988358	0.115377	0.434815	Regulator of nonsense transcripts 1	UPF1
P30260	0	1	0.101178	0.675353	0.225903	0.435284	Cell division cycle protein 27 homolog	CDC27
Q8IZL8	0	1	0.0664432	0.82931	0.142681	0.435536	Proline-, glutamic acid- and leucine-rich protein 1	PELP1
O00182	0	1	0.484675	0.159791	0.224285	0.436058	Galectin-9	LGALS9
Q7Z7H8	0	1	-0.48172	0.114015	-0.382903	0.436132	39S ribosomal protein L10, mitochondrial	MRPL10
Q92769	0	1	0.153976	0.679691	0.352172	0.436569	Histone deacetylase 2	HDAC2
P63151	0	1	0.417242	0.287872	0.32478	0.436845	Serine/threonine-protein phosphatase 2A 55 kDa regulatory subunit B alpha isoform	PPP2R2A
P80217	0	1	0.690278	0.0218966	-0.176912	0.436856	Interferon-induced 35 kDa protein	IFI35
Q9Y2Q9	0	1	-0.14146	0.671159	0.233589	0.437212	28S ribosomal protein S28, mitochondrial	MRPS28
P27338	0	1	0.820179	0.352181	0.59652	0.437718	Amine oxidase [flavin-containing] B	MAOB
P55060	0	1	0.0295172	0.828331	-0.0888411	0.437982	Exportin-2	CSE1L
Q6PL24	0	1	-0.285079	0.397849	-0.217046	0.438235	Protein TMED8	TMED8
P30153	0	1	-0.0744512	0.771478	-0.108717	0.438728	Serine/threonine-protein phosphatase 2A 65 kDa regulatory subunit A alpha isoform	PPP2R1A
Q9P2T1	0	1	-0.665939	0.288637	-0.211651	0.439119	GMP reductase 2	GMPR2
Q7L2E3	0	1	-0.0362536	0.910003	0.189299	0.439774	Putative ATP-dependent RNA helicase DHX30	DHX30
P61966	0	1	-0.0109221	0.953396	0.256644	0.43997	AP-1 complex subunit sigma-1A	AP1S1
P40925	0	1	0.114	0.451261	0.166096	0.440024	Malate dehydrogenase, cytoplasmic	MDH1
P55061	0	1	-0.230198	0.527633	-0.357183	0.440128	Bax inhibitor 1	TMBIM6
Q31612	0	1	1.37761	0.0399627	0.432243	0.440255	HLA class I histocompatibility antigen, B-73 alpha chain	HLA-B
P54725	0	1	0.301088	0.397577	-0.342452	0.440309	UV excision repair protein RAD23 homolog A	RAD23A
Q13232	0	1	-0.1946	0.460697	-0.281564	0.441396	Nucleoside diphosphate kinase 3	NME3
O96000	0	1	0.192346	0.434888	0.217945	0.44159	NADH dehydrogenase [ubiquinone] 1 beta subcomplex subunit 10	NDUFB10
Q9NRG7	0	1	#N/A	#N/A	-0.351563	0.441715	Epimerase family protein SDR39U1	SDR39U1
O76031	0	1	-0.235071	0.329954	0.200434	0.441813	ATP-dependent Clp protease ATP-binding subunit clpX-like, mitochondrial	CLPX
O96005	0	1	-0.2758	0.294928	0.134952	0.441875	Cleft lip and palate transmembrane protein 1	CLPTM1
Q9BXP2	0	1	-0.428273	0.271461	-0.259788	0.442942	Solute carrier family 12 member 9	SLC12A9
Q08AM6	0	1	0.337784	0.334485	0.209167	0.443163	Protein VAC14 homolog	VAC14
O15511	0	1	0.0333503	0.941134	-0.283709	0.44347	Actin-related protein 2/3 complex subunit 5	ARPC5
P22314	0	1	0.0952695	0.126847	-0.0613072	0.44368	Ubiquitin-like modifier-activating enzyme 1	UBA1
Q9UNK0	0	1	0.158881	0.371946	-0.157542	0.443996	Syntaxin-8	STX8
O00154	0	1	-0.523565	0.265987	-0.259066	0.444009	Cytosolic acyl coenzyme A thioester hydrolase	ACOT7
P46777	0	1	-0.224852	0.166711	0.0805671	0.444461	60S ribosomal protein L5	RPL5
Q9UJF2	0	1	0.45616	0.308479	0.325839	0.444484	Ras GTPase-activating protein nGAP	RASAL2
Q8NHU6	0	1	2.81508	1.54084e-06	0.196605	0.444804	Tudor domain-containing protein 7	TDRD7
P57764	0	1	0.524108	0.223415	-0.261737	0.444953	Gasdermin-D	GSDMD
Q8WXG6	0	1	-0.613089	0.0492694	-0.21895	0.445191	MAP kinase-activating death domain protein	MADD
Q13905	0	1	-0.139357	0.440556	0.161942	0.445259	Rap guanine nucleotide exchange factor 1	RAPGEF1
P57088	0	1	-0.498084	0.493049	-0.278027	0.445274	Transmembrane protein 33	TMEM33
O14735	0	1	-0.512023	0.063501	0.148407	0.445434	CDP-diacylglycerol--inositol 3-phosphatidyltransferase	CDIPT
Q96I24	0	1	-0.0826118	0.772174	0.154892	0.44605	Far upstream element-binding protein 3	FUBP3
A6NC98	0	1	0.172025	0.620723	0.200155	0.446203	Coiled-coil domain-containing protein 88B	CCDC88B
Q8IZH2	0	1	1.91362	2.25508e-05	-0.154684	0.446529	5-3 exoribonuclease 1	XRN1
Q12824	0	1	-0.410477	0.181921	0.407487	0.447157	SWI/SNF-related matrix-associated actin-dependent regulator of chromatin subfamily B member 1	SMARCB1
Q07955	0	1	0.225546	0.62518	0.23433	0.447521	Serine/arginine-rich splicing factor 1	SRSF1
O60499	0	1	0.0342159	0.918074	0.310996	0.44785	Syntaxin-10	STX10
P53609	0	1	-0.166759	0.600513	0.213455	0.447881	Geranylgeranyl transferase type-1 subunit beta	PGGT1B
P15170	0	1	-0.204894	0.38368	-0.106293	0.448136	Eukaryotic peptide chain release factor GTP-binding subunit ERF3A	GSPT1
Q9NQ88	0	1	-0.301734	0.285875	-0.152067	0.448334	Fructose-2,6-bisphosphatase TIGAR	TIGAR
P49750	0	1	-0.574152	0.0749167	-0.240232	0.449529	YLP motif-containing protein 1	YLPM1
P13473	0	1	0.167956	0.820523	0.712342	0.449552	Lysosome-associated membrane glycoprotein 2	LAMP2
Q8N3U4	0	1	-0.196301	0.187642	0.207775	0.449566	Cohesin subunit SA-2	STAG2
Q9Y646	0	1	-0.467594	0.350598	-0.326165	0.449757	Carboxypeptidase Q	CPQ
P34897	0	1	-0.0894685	0.529032	0.17577	0.449908	Serine hydroxymethyltransferase, mitochondrial	SHMT2
P13693	0	1	-0.460315	0.35395	-0.159659	0.449929	Translationally-controlled tumor protein	TPT1
O94776	0	1	-0.287092	0.112796	0.0715271	0.450073	Metastasis-associated protein MTA2	MTA2
Q9BXK5	0	1	0.887974	0.0679488	0.357582	0.450187	Bcl-2-like protein 13	BCL2L13
Q8WUA2	0	1	-0.136395	0.34656	0.127635	0.450324	Peptidyl-prolyl cis-trans isomerase-like 4	PPIL4
A0A0A6YYA0;Q9Y3B3	0	1	0.138177	0.756583	-0.343782	0.450468	Transmembrane emp24 domain-containing protein 7	TMED7-TICAM2;TMED7
P05198	0	1	0.00414128	0.982252	-0.09587	0.450889	Eukaryotic translation initiation factor 2 subunit 1	EIF2S1
O15037	0	1	-0.227524	0.615087	-0.236731	0.450949	Protein KHNYN	KHNYN
Q8N1F8	0	1	-0.239437	0.438368	-0.199449	0.451037	Serine/threonine-protein kinase 11-interacting protein	STK11IP
P33176	0	1	0.0768995	0.715598	-0.14277	0.451125	Kinesin-1 heavy chain	KIF5B
P48147	0	1	-0.261924	0.799921	-0.75056	0.45171	Prolyl endopeptidase	PREP
Q9HB07	0	1	-0.767855	0.0373855	0.188531	0.451874	UPF0160 protein MYG1, mitochondrial	C12orf10
Q8IZ83	0	1	-0.327075	0.181458	-0.165201	0.451878	Aldehyde dehydrogenase family 16 member A1	ALDH16A1
P09525	0	1	-0.187177	0.608069	-0.283179	0.452334	Annexin A4	ANXA4
O75347	0	1	0.548773	0.2848	0.178793	0.452352	Tubulin-specific chaperone A	TBCA
Q13123	0	1	0.158301	0.840298	0.479905	0.452754	Protein Red	IK
Q15056	0	1	0.155631	0.525803	0.0884902	0.452924	Eukaryotic translation initiation factor 4H	EIF4H
O43847	0	1	-0.67702	0.178228	-0.323473	0.453578	Nardilysin	NRD1
O95466	0	1	0.201979	0.193108	-0.102606	0.45459	Formin-like protein 1	FMNL1
Q8TAT6	0	1	0.211997	0.208188	0.111535	0.454791	Nuclear protein localization protein 4 homolog	NPLOC4
P31943	0	1	-0.507432	0.34439	-0.235406	0.454892	Heterogeneous nuclear ribonucleoprotein H;Heterogeneous nuclear ribonucleoprotein H, N-terminally processed	HNRNPH1
P82650	0	1	-0.193855	0.194589	-0.130904	0.45533	28S ribosomal protein S22, mitochondrial	MRPS22
O14497	0	1	0.219032	0.609284	0.219894	0.456707	AT-rich interactive domain-containing protein 1A	ARID1A
Q9BXW6	0	1	0.318948	0.400718	-0.244874	0.456806	Oxysterol-binding protein-related protein 1	OSBPL1A
Q9GZQ8;A6NCE7	0	1	0.252259	0.368628	0.133774	0.458565	Microtubule-associated proteins 1A/1B light chain 3B;Microtubule-associated proteins 1A/1B light chain 3 beta 2	MAP1LC3B;MAP1LC3B2
O43169	0	1	0.550837	0.107286	0.253251	0.458934	Cytochrome b5 type B	CYB5B
Q86WQ0	0	1	0.461072	0.301055	0.233481	0.460083	Nuclear receptor 2C2-associated protein	NR2C2AP
Q9H6H4	0	1	-0.360368	0.394211	0.216478	0.46072	Receptor expression-enhancing protein 4	REEP4
P49023	0	1	-0.239184	0.53691	-0.169105	0.461622	Paxillin	PXN
Q00169	0	1	0.198425	0.364151	-0.187475	0.461691	Phosphatidylinositol transfer protein alpha isoform	PITPNA
Q5T447	0	1	-0.0147865	0.978642	-0.33326	0.461981	E3 ubiquitin-protein ligase HECTD3	HECTD3
Q13425	0	1	-0.351517	0.186665	-0.258244	0.462225	Beta-2-syntrophin	SNTB2
O60832	0	1	-0.228694	0.355527	0.156883	0.462495	H/ACA ribonucleoprotein complex subunit 4	DKC1
Q96G03	0	1	-0.155077	0.460746	-0.123936	0.463279	Phosphoglucomutase-2	PGM2
P22626	0	1	0.105953	0.776346	0.15	0.463468	Heterogeneous nuclear ribonucleoproteins A2/B1	HNRNPA2B1
Q9BTU6;E9PAM4	0	1	0.262468	0.214313	0.173834	0.463522	Phosphatidylinositol 4-kinase type 2-alpha	PI4K2A
P61457	0	1	-0.259235	0.570812	-0.527111	0.463618	Pterin-4-alpha-carbinolamine dehydratase	PCBD1
P23786	0	1	-0.250249	0.432045	-0.156712	0.463896	Carnitine O-palmitoyltransferase 2, mitochondrial	CPT2
Q5JTV8	0	1	-0.0743915	0.774195	-0.100651	0.463964	Torsin-1A-interacting protein 1	TOR1AIP1
O43166	0	1	1.31179	0.0372067	0.302613	0.464082	Signal-induced proliferation-associated 1-like protein 1	SIPA1L1
P22570	0	1	-0.302669	0.257254	0.193289	0.464101	NADPH:adrenodoxin oxidoreductase, mitochondrial	FDXR
Q9BSJ2	0	1	0.143232	0.567804	-0.191123	0.464242	Gamma-tubulin complex component 2	TUBGCP2
Q13443	0	1	0.51568	0.040969	-0.202514	0.464676	Disintegrin and metalloproteinase domain-containing protein 9	ADAM9
P26038	0	1	-0.0538048	0.823174	-0.201504	0.464938	Moesin	MSN
B1ANS9	0	1	#N/A	#N/A	-0.21094	0.465316	WD repeat-containing protein 64	WDR64
Q9Y265	0	1	-0.0456405	0.699439	-0.0978812	0.465789	RuvB-like 1	RUVBL1
Q9UMR2	0	1	-0.0722831	0.831918	-0.268357	0.466157	ATP-dependent RNA helicase DDX19B	DDX19B
P36542	0	1	0.150249	0.622714	0.167861	0.46643	ATP synthase subunit gamma, mitochondrial	ATP5C1
Q92917	0	1	0.149109	0.769282	0.339887	0.466666	G patch domain and KOW motifs-containing protein	GPKOW
Q9H3P2	0	1	0.406828	0.231908	0.201238	0.466888	Negative elongation factor A	NELFA
Q5VWZ2	0	1	0.0027796	0.991355	0.171049	0.46709	Lysophospholipase-like protein 1	LYPLAL1
Q96AH8	0	1	0.18223	0.594261	-0.35241	0.467146	Ras-related protein Rab-7b	RAB7B
Q99459	0	1	0.191116	0.656113	0.169743	0.467307	Cell division cycle 5-like protein	CDC5L
P05166	0	1	-0.263021	0.27962	-0.195227	0.467361	Propionyl-CoA carboxylase beta chain, mitochondrial	PCCB
Q13442	0	1	0.0417409	0.868557	0.165217	0.467689	28 kDa heat- and acid-stable phosphoprotein	PDAP1
Q7LBC6	0	1	-0.079459	0.868738	0.23437	0.467885	Lysine-specific demethylase 3B	KDM3B
P40306	0	1	0.394457	0.132844	0.139869	0.468321	Proteasome subunit beta type-10	PSMB10
O43374	0	1	-0.388108	0.468847	-0.320632	0.468344	Ras GTPase-activating protein 4	RASA4
Q8NBX0	0	1	-0.583956	0.057322	-0.170432	0.468568	Saccharopine dehydrogenase-like oxidoreductase	SCCPDH
Q9NRV9	0	1	0.259756	0.542001	0.241098	0.468814	Heme-binding protein 1	HEBP1
P07711	0	1	0.36357	0.461484	0.319688	0.469513	Cathepsin L1;Cathepsin L1 heavy chain;Cathepsin L1 light chain	CTSL
P22102	0	1	-0.0158723	0.927676	-0.125021	0.469634	Trifunctional purine biosynthetic protein adenosine-3;Phosphoribosylamine--glycine ligase;Phosphoribosylformylglycinamidine cyclo-ligase;Phosphoribosylglycinamide formyltransferase	GART
Q9NRY5	0	1	0.42313	0.0816231	-0.133626	0.469957	Protein FAM114A2	FAM114A2
P62910	0	1	0.29172	0.0559085	0.174221	0.469982	60S ribosomal protein L32	RPL32
Q9BXD5	0	1	-0.403152	0.662987	-0.407227	0.470148	N-acetylneuraminate lyase	NPL
P42345	0	1	-0.315828	0.0208533	-0.103665	0.470244	Serine/threonine-protein kinase mTOR	MTOR
Q96LC7	0	1	-1.04993	0.0414873	-0.22468	0.470733	Sialic acid-binding Ig-like lectin 10	SIGLEC10
Q5R3I4	0	1	0.669942	0.105209	-0.304656	0.471046	Tetratricopeptide repeat protein 38	TTC38
P13984	0	1	0.0147145	0.980421	0.392972	0.472359	General transcription factor IIF subunit 2	GTF2F2
P05106;H3BM21	0	1	0.575512	0.358512	0.309972	0.472595	Integrin beta-3;Integrin beta	ITGB3
O94766	0	1	0.408803	0.59627	-0.32426	0.472758	Galactosylgalactosylxylosylprotein 3-beta-glucuronosyltransferase 3	B3GAT3
P27635	0	1	-0.16549	0.246644	0.129308	0.472758	60S ribosomal protein L10	RPL10
P00918	0	1	-0.177675	0.726447	0.364848	0.473524	Carbonic anhydrase 2	CA2
Q6PCB7	0	1	-0.186844	0.48903	-0.150636	0.473998	Long-chain fatty acid transport protein 1	SLC27A1
P30048	0	1	-0.382007	0.148006	-0.200155	0.474172	Thioredoxin-dependent peroxide reductase, mitochondrial	PRDX3
Q6UXN9	0	1	#N/A	#N/A	0.388494	0.474405	WD repeat-containing protein 82	WDR82
Q08426	0	1	1.48442	0.00557695	0.254442	0.474782	Peroxisomal bifunctional enzyme;Enoyl-CoA hydratase/3,2-trans-enoyl-CoA isomerase;3-hydroxyacyl-CoA dehydrogenase	EHHADH
Q9H9C1	0	1	0.176987	0.618989	-0.168741	0.475346	Spermatogenesis-defective protein 39 homolog	VIPAS39
Q15393	0	1	-0.295432	0.216499	-0.181918	0.475401	Splicing factor 3B subunit 3	SF3B3
A0A0B4J2A0;Q9UHJ6	0	1	-0.492508	0.0905897	-0.207231	0.475559	Sedoheptulokinase	TRPV1;SHPK
Q96S97	0	1	0.433069	0.225427	0.27027	0.475738	Myeloid-associated differentiation marker	MYADM
P62304	0	1	-0.264425	0.368271	-0.161034	0.475798	Small nuclear ribonucleoprotein E	SNRPE
Q9BT78	0	1	-0.387547	0.287761	-0.291281	0.476045	COP9 signalosome complex subunit 4	COPS4
Q6ZS81	0	1	-0.228511	0.693513	-0.327305	0.476045	WD repeat- and FYVE domain-containing protein 4	WDFY4
A0A0B4J269;Q13509	0	1	0.479816	0.447719	0.405935	0.476171	Tubulin beta-3 chain	TUBB3
Q9Y3E0	0	1	0.17281	0.543616	0.134363	0.476316	Vesicle transport protein GOT1B	GOLT1B
Q95604	0	1	1.38618	0.00919991	0.317787	0.476684	HLA class I histocompatibility antigen, Cw-17 alpha chain	HLA-C
Q9Y3R5	0	1	-0.100537	0.714712	-0.24891	0.476845	Protein dopey-2	DOPEY2
Q92604	0	1	0.380178	0.122816	0.201562	0.476862	Acyl-CoA:lysophosphatidylglycerol acyltransferase 1	LPGAT1
P05386	0	1	-0.0913687	0.811122	-0.494836	0.477012	60S acidic ribosomal protein P1	RPLP1
Q07020	0	1	0.0183043	0.861053	0.137041	0.477319	60S ribosomal protein L18	RPL18
P86791;P86790	0	1	-0.037328	0.911138	0.219542	0.477874	Vacuolar fusion protein CCZ1 homolog;Vacuolar fusion protein CCZ1 homolog B	CCZ1;CCZ1B
Q9Y315	0	1	-0.192545	0.328659	-0.138497	0.478257	Deoxyribose-phosphate aldolase	DERA
P62318	0	1	-0.272039	0.42703	-0.203337	0.479214	Small nuclear ribonucleoprotein Sm D3	SNRPD3
O60884	0	1	0.235015	0.515514	-0.146187	0.479339	DnaJ homolog subfamily A member 2	DNAJA2
Q9ULC5	0	1	0.197795	0.517103	0.190331	0.480031	Long-chain-fatty-acid--CoA ligase 5	ACSL5
Q8N1G0	0	1	0.518417	0.32747	0.316851	0.480563	Zinc finger protein 687	ZNF687
Q6PJG6	0	1	-0.041988	0.839224	-0.216815	0.480828	BRCA1-associated ATM activator 1	BRAT1
P01893	0	1	1.48333	0.0593339	0.454773	0.480874	Putative HLA class I histocompatibility antigen, alpha chain H	HLA-H
P04899	0	1	-0.0257714	0.92697	-0.186081	0.481014	Guanine nucleotide-binding protein G(i) subunit alpha-2	GNAI2
O15498	0	1	0.389987	0.382717	0.367667	0.481616	Synaptobrevin homolog YKT6	YKT6
Q16774	0	1	0.322697	0.312505	0.117046	0.481694	Guanylate kinase	GUK1
Q8TD16	0	1	-0.589823	0.137554	-0.293239	0.483272	Protein bicaudal D homolog 2	BICD2
Q9P0J7	0	1	0.203986	0.383587	0.143413	0.483276	E3 ubiquitin-protein ligase KCMF1	KCMF1
P10606	0	1	-0.0797197	0.90815	0.243009	0.484477	Cytochrome c oxidase subunit 5B, mitochondrial	COX5B
Q8WWP7;A0A087WTJ2	0	1	-0.259258	0.535172	-0.269461	0.484852	GTPase IMAP family member 1	GIMAP1;GIMAP1-GIMAP5
O00303	0	1	-0.495386	0.279917	-0.307567	0.484951	Eukaryotic translation initiation factor 3 subunit F	EIF3F
Q8TDJ6	0	1	-0.395368	0.252991	-0.216872	0.48598	DmX-like protein 2	DMXL2
Q9Y5K8	0	1	0.0197452	0.920416	0.124407	0.486059	V-type proton ATPase subunit D	ATP6V1D
Q96SZ5	0	1	-0.0423288	0.909514	-0.20493	0.487106	2-aminoethanethiol dioxygenase	ADO
Q14204	0	1	-0.114501	0.677794	-0.1215	0.487924	Cytoplasmic dynein 1 heavy chain 1	DYNC1H1
Q15369	0	1	-0.50985	0.227362	-0.197624	0.487968	Transcription elongation factor B polypeptide 1	TCEB1
P21283	0	1	0.00752797	0.96165	0.0870322	0.488102	V-type proton ATPase subunit C 1	ATP6V1C1
P78371	0	1	-0.123894	0.313227	0.0331564	0.488524	T-complex protein 1 subunit beta	CCT2
Q53FA7	0	1	-0.207858	0.600449	-0.195461	0.488854	Quinone oxidoreductase PIG3	TP53I3
Q9BW91	0	1	-0.20071	0.596303	-0.277878	0.490347	ADP-ribose pyrophosphatase, mitochondrial	NUDT9
Q12846	0	1	0.127877	0.288658	0.0909748	0.49158	Syntaxin-4	STX4
Q9HC21	0	1	-0.0885229	0.494211	-0.117268	0.492032	Mitochondrial thiamine pyrophosphate carrier	SLC25A19
P61006	0	1	-0.0145853	0.920926	0.0812718	0.492861	Ras-related protein Rab-8A	RAB8A
Q92619	0	1	-0.125406	0.493372	-0.120355	0.493114	Minor histocompatibility protein HA-1;Minor histocompatibility antigen HA-1	HMHA1
O75368	0	1	-0.228625	0.746317	-0.565041	0.493326	SH3 domain-binding glutamic acid-rich-like protein	SH3BGRL
P14780	0	1	0.154802	0.913073	0.933871	0.493625	Matrix metalloproteinase-9;67 kDa matrix metalloproteinase-9;82 kDa matrix metalloproteinase-9	MMP9
Q86W92	0	1	-0.428776	0.337887	0.299507	0.494106	Liprin-beta-1	PPFIBP1
Q9P260	0	1	0.0260904	0.897695	-0.0876267	0.494616	LisH domain and HEAT repeat-containing protein KIAA1468	KIAA1468
P51148;K7ERQ8	0	1	-0.0894838	0.561744	0.0673135	0.494648	Ras-related protein Rab-5C	RAB5C
P61513	0	1	-0.181623	0.54829	0.200136	0.494837	60S ribosomal protein L37a	RPL37A
Q8NDX1	0	1	-0.218912	0.469047	-0.23482	0.495206	PH and SEC7 domain-containing protein 4	PSD4
O75400	0	1	0.181825	0.369643	0.1452	0.495318	Pre-mRNA-processing factor 40 homolog A	PRPF40A
P51606	0	1	-0.0552625	0.807086	0.142047	0.495487	N-acylglucosamine 2-epimerase	RENBP
P30740	0	1	0.26134	0.27162	-0.186063	0.49549	Leukocyte elastase inhibitor	SERPINB1
Q7Z3K3	0	1	0.374668	0.474423	0.203299	0.495967	Pogo transposable element with ZNF domain	POGZ
Q8N201	0	1	-0.297091	0.152574	0.133728	0.496468	Integrator complex subunit 1	INTS1
P13667	0	1	-0.0206324	0.914426	0.0969919	0.496805	Protein disulfide-isomerase A4	PDIA4
Q9H2C0	0	1	#N/A	#N/A	0.295929	0.496887	Gigaxonin	GAN
O60449	0	1	1.61191	0.0280151	0.408021	0.49729	Lymphocyte antigen 75	LY75
Q15435	0	1	-0.0660145	0.850775	-0.28305	0.49735	Protein phosphatase 1 regulatory subunit 7	PPP1R7
Q9NTJ4	0	1	-0.268313	0.477913	-0.389002	0.497356	Alpha-mannosidase 2C1	MAN2C1
P60903	0	1	-0.201455	0.729995	-0.519809	0.497603	Protein S100-A10	S100A10
Q99729	0	1	-0.0166089	0.953933	0.198018	0.497903	Heterogeneous nuclear ribonucleoprotein A/B	HNRNPAB
P27361	0	1	-0.136044	0.67263	-0.14603	0.498588	Mitogen-activated protein kinase 3	MAPK3
P09972	0	1	-0.677714	0.275128	0.180988	0.499263	Fructose-bisphosphate aldolase C	ALDOC
Q9ULT0	0	1	-0.430267	0.201277	-0.158649	0.499529	Tetratricopeptide repeat protein 7A	TTC7A
P17927	0	1	-0.998718	0.328279	-0.509578	0.499864	Complement receptor type 1	CR1
Q9Y613	0	1	-0.423651	0.0798784	-0.173375	0.500115	FH1/FH2 domain-containing protein 1	FHOD1
Q99627	0	1	-0.178362	0.392387	-0.138444	0.500384	COP9 signalosome complex subunit 8	COPS8
Q3YEC7	0	1	0.384243	0.155954	0.238481	0.500762	Rab-like protein 6	RABL6
Q9HCU5	0	1	-0.295699	0.221363	0.172389	0.501079	Prolactin regulatory element-binding protein	PREB
O94842	0	1	-0.0388119	0.942959	0.367013	0.501434	TOX high mobility group box family member 4	TOX4
P62495	0	1	-0.453628	0.281524	-0.174553	0.501545	Eukaryotic peptide chain release factor subunit 1	ETF1
P15531	0	1	0.848528	0.253461	0.475643	0.502103	Nucleoside diphosphate kinase A	NME1
Q08752	0	1	-0.408658	0.140072	-0.183749	0.502148	Peptidyl-prolyl cis-trans isomerase D	PPID
Q96T76	0	1	-0.0268704	0.914051	-0.145691	0.503161	MMS19 nucleotide excision repair protein homolog	MMS19
P62805	0	1	0.000733074	0.998883	0.335381	0.50322	Histone H4	HIST1H4A
A0AV96	0	1	0.0448502	0.83707	-0.119457	0.503457	RNA-binding protein 47	RBM47
O60524	0	1	0.0243157	0.918705	0.165737	0.503761	Nuclear export mediator factor NEMF	NEMF
P22033	0	1	0.177144	0.623995	0.184128	0.503807	Methylmalonyl-CoA mutase, mitochondrial	MUT
O15260	0	1	-0.415972	0.530551	-0.229478	0.504572	Surfeit locus protein 4	SURF4
Q96CT7	0	1	#N/A	#N/A	0.255263	0.505192	Coiled-coil domain-containing protein 124	CCDC124
Q13043	0	1	0.991298	0.00130194	0.129685	0.505939	Serine/threonine-protein kinase 4;Serine/threonine-protein kinase 4 37kDa subunit;Serine/threonine-protein kinase 4 18kDa subunit	STK4
P26196	0	1	-0.147614	0.550803	-0.215022	0.506628	Probable ATP-dependent RNA helicase DDX6	DDX6
Q86X76	0	1	0.11949	0.718708	0.148057	0.506837	Nitrilase homolog 1	NIT1
Q9Y673	0	1	0.378501	0.10647	0.187988	0.50733	Dolichyl-phosphate beta-glucosyltransferase	ALG5
O43809	0	1	0.00906264	0.969273	-0.258141	0.507382	Cleavage and polyadenylation specificity factor subunit 5	NUDT21
Q30154	0	1	-0.228144	0.771579	0.373353	0.507679	HLA class II histocompatibility antigen, DR beta 5 chain	HLA-DRB5
Q14242	0	1	1.02901	0.269129	0.53753	0.507797	P-selectin glycoprotein ligand 1	SELPLG
Q9Y3U8	0	1	0.459449	0.519092	0.373027	0.508212	60S ribosomal protein L36	RPL36
P06737	0	1	-0.143991	0.724077	-0.268008	0.50867	Glycogen phosphorylase, liver form	PYGL
P22307	0	1	-0.452159	0.0856372	-0.25798	0.508671	Non-specific lipid-transfer protein	SCP2
Q6NVY1	0	1	-0.231189	0.414334	-0.22297	0.509254	3-hydroxyisobutyryl-CoA hydrolase, mitochondrial	HIBCH
Q00796	0	1	-0.188133	0.0883582	-0.109506	0.509798	Sorbitol dehydrogenase	SORD
P49755	0	1	-0.475131	0.233297	-0.191618	0.509825	Transmembrane emp24 domain-containing protein 10	TMED10
P20810	0	1	0.198992	0.189023	0.109648	0.509979	Calpastatin	CAST
Q16555	0	1	-0.0170607	0.895642	0.095006	0.510088	Dihydropyrimidinase-related protein 2	DPYSL2
Q92556	0	1	-0.233665	0.319532	-0.130544	0.510221	Engulfment and cell motility protein 1	ELMO1
Q9UIA9	0	1	-0.154285	0.424089	-0.112945	0.510562	Exportin-7	XPO7
P31150	0	1	0.372086	0.230416	0.14972	0.510762	Rab GDP dissociation inhibitor alpha	GDI1
P23258;Q9NRH3	0	1	-0.00199377	0.992171	0.274278	0.511716	Tubulin gamma-1 chain;Tubulin gamma-2 chain	TUBG1;TUBG2
P61758	0	1	0.30989	0.364582	0.157892	0.511817	Prefoldin subunit 3	VBP1
Q14160	0	1	-0.0534262	0.926729	-0.170726	0.513045	Protein scribble homolog	SCRIB
[truncated: 1,657 more rows]
